# Supplementary material for: Genome-wide SNP discovery and QTL mapping for fruit quality traits in inbred backcross lines (IBLs) of solanum pimpinellifolium using genotyping by sequencing
Source: BMC Genomics. 2017 Jan 3;18:1. doi: 10.1186/s12864-016-3406-7 (PMC5209891; doi:10.1186/s12864-016-3406-7)
Supplement: Additional file 2: — Additional excel file containing physical maps of identified and filtered SNPs and the linkage map. (XLSX 165 kb) [file 12864_2016_3406_MOESM2_ESM.xlsx]

## Sheet: Filtered SNPs
SNP locus	SNP alleles	Chromosomes	Position (bp)	Position (Mb)	Allele of reference genome
SpimpSNP_chr1_616016	G/A	1	616016	0.616016	G
SpimpSNP_chr1_616053	A/G	1	616053	0.616053	A
SpimpSNP_chr1_617847	G/A	1	617847	0.617847	A
SpimpSNP_chr1_663411	C/T	1	663411	0.663411	C
SpimpSNP_chr1_1290061	C/A	1	1290061	1.29006	C
SpimpSNP_chr1_1360465	A/C	1	1360465	1.36047	A
SpimpSNP_chr1_1600340	C/T	1	1600340	1.60034	C
SpimpSNP_chr1_2016949	A/G	1	2016949	2.01695	A
SpimpSNP_chr1_2124217	T/C	1	2124217	2.12422	T
SpimpSNP_chr1_2231933	A/T	1	2231933	2.23193	A
SpimpSNP_chr1_2231944	C/T	1	2231944	2.23194	C
SpimpSNP_chr1_2329471	G/T	1	2329471	2.32947	G
SpimpSNP_chr1_2572461	T/C	1	2572461	2.57246	T
SpimpSNP_chr1_2881522	T/A	1	2881522	2.88152	T
SpimpSNP_chr1_3309775	A/C	1	3309775	3.30978	A
SpimpSNP_chr1_3586836	T/C	1	3586836	3.58684	T
SpimpSNP_chr1_5537723	A/G	1	5537723	5.53772	A
SpimpSNP_chr1_8892676	A/G	1	8892676	8.89268	A
SpimpSNP_chr1_9267387	G/A	1	9267387	9.26739	G
SpimpSNP_chr1_9564159	G/T	1	9564159	9.56416	G
SpimpSNP_chr1_9725383	G/A	1	9725383	9.72538	G
SpimpSNP_chr1_10876497	T/G	1	10876497	10.8765	G
SpimpSNP_chr1_10876503	A/T	1	10876503	10.8765	T
SpimpSNP_chr1_11000876	G/T	1	11000876	11.0009	G
SpimpSNP_chr1_11135308	C/T	1	11135308	11.1353	C
SpimpSNP_chr1_12531238	G/T	1	12531238	12.5312	G
SpimpSNP_chr1_13848711	A/G	1	13848711	13.8487	A
SpimpSNP_chr1_14374383	T/A	1	14374383	14.3744	T
SpimpSNP_chr1_16809067	G/A	1	16809067	16.8091	G
SpimpSNP_chr1_17495253	C/T	1	17495253	17.4953	C
SpimpSNP_chr1_17779800	C/T	1	17779800	17.7798	C
SpimpSNP_chr1_19194282	T/A	1	19194282	19.1943	T
SpimpSNP_chr1_19811180	A/G	1	19811180	19.8112	A
SpimpSNP_chr1_20345400	A/G	1	20345400	20.3454	A
SpimpSNP_chr1_20411238	G/A	1	20411238	20.4112	G
SpimpSNP_chr1_21272872	C/A	1	21272872	21.2729	C
SpimpSNP_chr1_22885595	C/A	1	22885595	22.8856	C
SpimpSNP_chr1_23296697	T/C	1	23296697	23.2967	T
SpimpSNP_chr1_23533899	T/A	1	23533899	23.5339	T
SpimpSNP_chr1_24085783	G/A	1	24085783	24.0858	G
SpimpSNP_chr1_26521820	T/A	1	26521820	26.5218	T
SpimpSNP_chr1_26521841	A/G	1	26521841	26.5218	A
SpimpSNP_chr1_27278048	G/A	1	27278048	27.278	G
SpimpSNP_chr1_28625691	G/A	1	28625691	28.6257	G
SpimpSNP_chr1_28886063	T/C	1	28886063	28.8861	T
SpimpSNP_chr1_30717700	C/T	1	30717700	30.7177	C
SpimpSNP_chr1_31336751	G/A	1	31336751	31.3368	G
SpimpSNP_chr1_32640248	C/T	1	32640248	32.6402	C
SpimpSNP_chr1_35634068	A/G	1	35634068	35.6341	A
SpimpSNP_chr1_35715131	A/G	1	35715131	35.7151	A
SpimpSNP_chr1_35715149	T/G	1	35715149	35.7151	T
SpimpSNP_chr1_35972197	G/A	1	35972197	35.9722	G
SpimpSNP_chr1_36886418	A/T	1	36886418	36.8864	A
SpimpSNP_chr1_36886452	T/C	1	36886452	36.8865	T
SpimpSNP_chr1_36927476	T/C	1	36927476	36.9275	T
SpimpSNP_chr1_39136857	A/C	1	39136857	39.1369	A
SpimpSNP_chr1_39398160	T/A	1	39398160	39.3982	T
SpimpSNP_chr1_39419540	C/T	1	39419540	39.4195	C
SpimpSNP_chr1_39760304	T/C	1	39760304	39.7603	T
SpimpSNP_chr1_41329996	A/G	1	41329996	41.33	A
SpimpSNP_chr1_41329997	T/C	1	41329997	41.33	T
SpimpSNP_chr1_42719832	C/T	1	42719832	42.7198	C
SpimpSNP_chr1_43485731	C/A	1	43485731	43.4857	C
SpimpSNP_chr1_43823062	C/A	1	43823062	43.8231	C
SpimpSNP_chr1_43823442	A/G	1	43823442	43.8234	A
SpimpSNP_chr1_43823445	A/T	1	43823445	43.8234	A
SpimpSNP_chr1_43823467	G/A	1	43823467	43.8235	G
SpimpSNP_chr1_46016802	A/G	1	46016802	46.0168	A
SpimpSNP_chr1_46721705	C/T	1	46721705	46.7217	C
SpimpSNP_chr1_46721737	A/C	1	46721737	46.7217	A
SpimpSNP_chr1_47245308	T/C	1	47245308	47.2453	T
SpimpSNP_chr1_47245311	C/T	1	47245311	47.2453	C
SpimpSNP_chr1_47245317	G/C	1	47245317	47.2453	G
SpimpSNP_chr1_48339961	G/T	1	48339961	48.34	G
SpimpSNP_chr1_51091141	G/C	1	51091141	51.0911	G
SpimpSNP_chr1_53295161	C/T	1	53295161	53.2952	C
SpimpSNP_chr1_55145255	T/C	1	55145255	55.1453	T
SpimpSNP_chr1_56189053	T/G	1	56189053	56.1891	T
SpimpSNP_chr1_56189081	G/A	1	56189081	56.1891	G
SpimpSNP_chr1_56198813	T/C	1	56198813	56.1988	T
SpimpSNP_chr1_56225683	T/C	1	56225683	56.2257	T
SpimpSNP_chr1_56225693	C/T	1	56225693	56.2257	C
SpimpSNP_chr1_56607342	T/A	1	56607342	56.6073	T
SpimpSNP_chr1_56807272	T/G	1	56807272	56.8073	T
SpimpSNP_chr1_57726570	G/T	1	57726570	57.7266	G
SpimpSNP_chr1_58427289	T/C	1	58427289	58.4273	T
SpimpSNP_chr1_58898635	A/G	1	58898635	58.8986	A
SpimpSNP_chr1_58898673	A/G	1	58898673	58.8987	A
SpimpSNP_chr1_58898891	G/C	1	58898891	58.8989	G
SpimpSNP_chr1_60202721	C/T	1	60202721	60.2027	C
SpimpSNP_chr1_60202736	A/G	1	60202736	60.2027	A
SpimpSNP_chr1_60539731	A/G	1	60539731	60.5397	A
SpimpSNP_chr1_62464048	A/G	1	62464048	62.464	A
SpimpSNP_chr1_62464077	C/T	1	62464077	62.4641	C
SpimpSNP_chr1_62587498	C/A	1	62587498	62.5875	C
SpimpSNP_chr1_63521154	T/G	1	63521154	63.5212	T
SpimpSNP_chr1_64050120	G/T	1	64050120	64.0501	G
SpimpSNP_chr1_65817896	A/G	1	65817896	65.8179	A
SpimpSNP_chr1_66785816	A/G	1	66785816	66.7858	A
SpimpSNP_chr1_66786207	T/G	1	66786207	66.7862	G
SpimpSNP_chr1_67006382	G/T	1	67006382	67.0064	G
SpimpSNP_chr1_67162012	A/T	1	67162012	67.162	A
SpimpSNP_chr1_67512300	G/A	1	67512300	67.5123	G
SpimpSNP_chr1_68569994	C/T	1	68569994	68.57	C
SpimpSNP_chr1_70403891	A/T	1	70403891	70.4039	A
SpimpSNP_chr1_70403892	C/T	1	70403892	70.4039	C
SpimpSNP_chr1_70466065	T/A	1	70466065	70.4661	T
SpimpSNP_chr1_70466067	C/T	1	70466067	70.4661	C
SpimpSNP_chr1_70630741	G/T	1	70630741	70.6307	G
SpimpSNP_chr1_70630742	A/T	1	70630742	70.6307	A
SpimpSNP_chr1_70894972	T/C	1	70894972	70.895	T
SpimpSNP_chr1_72193592	G/T	1	72193592	72.1936	G
SpimpSNP_chr1_72193595	C/G	1	72193595	72.1936	C
SpimpSNP_chr1_72325863	G/A	1	72325863	72.3259	G
SpimpSNP_chr1_72610586	G/A	1	72610586	72.6106	G
SpimpSNP_chr1_72715520	G/T	1	72715520	72.7155	G
SpimpSNP_chr1_72910944	C/G	1	72910944	72.9109	C
SpimpSNP_chr1_75670027	T/A	1	75670027	75.67	T
SpimpSNP_chr1_75670064	C/A	1	75670064	75.6701	C
SpimpSNP_chr1_76094181	C/T	1	76094181	76.0942	C
SpimpSNP_chr1_76094374	C/T	1	76094374	76.0944	C
SpimpSNP_chr1_76187230	C/G	1	76187230	76.1872	C
SpimpSNP_chr1_76970122	T/C	1	76970122	76.9701	T
SpimpSNP_chr1_76970151	A/T	1	76970151	76.9702	A
SpimpSNP_chr1_77294911	G/T	1	77294911	77.2949	G
SpimpSNP_chr1_77439460	T/C	1	77439460	77.4395	T
SpimpSNP_chr1_77548740	T/C	1	77548740	77.5487	T
SpimpSNP_chr1_77628353	C/T	1	77628353	77.6284	C
SpimpSNP_chr1_77691739	T/A	1	77691739	77.6917	T
SpimpSNP_chr1_78300137	C/G	1	78300137	78.3001	C
SpimpSNP_chr1_78439592	A/G	1	78439592	78.4396	A
SpimpSNP_chr1_78518786	G/C	1	78518786	78.5188	G
SpimpSNP_chr1_79700604	A/C	1	79700604	79.7006	A
SpimpSNP_chr1_79766830	T/C	1	79766830	79.7668	T
SpimpSNP_chr1_79792940	C/T	1	79792940	79.7929	C
SpimpSNP_chr1_79834064	C/A	1	79834064	79.8341	C
SpimpSNP_chr1_79834277	T/C	1	79834277	79.8343	T
SpimpSNP_chr1_80151780	A/C	1	80151780	80.1518	C
SpimpSNP_chr1_80179261	A/G	1	80179261	80.1793	A
SpimpSNP_chr1_80544157	T/A	1	80544157	80.5442	T
SpimpSNP_chr1_80589824	A/G	1	80589824	80.5898	A
SpimpSNP_chr1_80659569	G/A	1	80659569	80.6596	G
SpimpSNP_chr1_80687203	A/C	1	80687203	80.6872	A
SpimpSNP_chr1_80738496	G/A	1	80738496	80.7385	G
SpimpSNP_chr1_81100634	C/T	1	81100634	81.1006	C
SpimpSNP_chr1_81156020	G/A	1	81156020	81.156	G
SpimpSNP_chr1_81297973	C/T	1	81297973	81.298	C
SpimpSNP_chr1_81298105	C/T	1	81298105	81.2981	C
SpimpSNP_chr1_81328737	T/A	1	81328737	81.3287	T
SpimpSNP_chr1_81339976	G/A	1	81339976	81.34	G
SpimpSNP_chr1_81342028	A/G	1	81342028	81.342	A
SpimpSNP_chr1_81343504	A/T	1	81343504	81.3435	A
SpimpSNP_chr1_81675816	T/A	1	81675816	81.6758	T
SpimpSNP_chr1_81700122	A/G	1	81700122	81.7001	A
SpimpSNP_chr1_81785448	T/C	1	81785448	81.7854	T
SpimpSNP_chr1_81811628	T/C	1	81811628	81.8116	T
SpimpSNP_chr1_81851345	A/G	1	81851345	81.8513	A
SpimpSNP_chr1_81853109	T/C	1	81853109	81.8531	T
SpimpSNP_chr1_81919316	A/G	1	81919316	81.9193	A
SpimpSNP_chr1_82090195	G/T	1	82090195	82.0902	G
SpimpSNP_chr1_82129091	G/T	1	82129091	82.1291	G
SpimpSNP_chr1_82228158	T/C	1	82228158	82.2282	T
SpimpSNP_chr1_82476307	T/C	1	82476307	82.4763	T
SpimpSNP_chr1_82476332	A/C	1	82476332	82.4763	A
SpimpSNP_chr1_82476511	T/C	1	82476511	82.4765	T
SpimpSNP_chr1_82476811	T/A	1	82476811	82.4768	T
SpimpSNP_chr1_82483390	C/T	1	82483390	82.4834	C
SpimpSNP_chr1_82874947	A/T	1	82874947	82.8749	A
SpimpSNP_chr1_83597514	A/T	1	83597514	83.5975	A
SpimpSNP_chr1_83597515	G/A	1	83597515	83.5975	G
SpimpSNP_chr1_83597516	T/C	1	83597516	83.5975	T
SpimpSNP_chr1_83604051	A/G	1	83604051	83.6041	A
SpimpSNP_chr1_83691043	C/A	1	83691043	83.691	C
SpimpSNP_chr1_83696530	C/A	1	83696530	83.6965	C
SpimpSNP_chr1_83723252	G/T	1	83723252	83.7233	G
SpimpSNP_chr1_83723253	A/G	1	83723253	83.7233	A
SpimpSNP_chr1_83723259	G/T	1	83723259	83.7233	G
SpimpSNP_chr1_83723260	T/G	1	83723260	83.7233	T
SpimpSNP_chr1_83723261	C/A	1	83723261	83.7233	C
SpimpSNP_chr1_83723262	A/T	1	83723262	83.7233	A
SpimpSNP_chr1_83914999	T/C	1	83914999	83.915	T
SpimpSNP_chr1_84121365	G/T	1	84121365	84.1214	G
SpimpSNP_chr1_84129245	T/C	1	84129245	84.1292	T
SpimpSNP_chr1_84843491	G/A	1	84843491	84.8435	G
SpimpSNP_chr1_84843712	G/A	1	84843712	84.8437	G
SpimpSNP_chr1_84999641	T/C	1	84999641	84.9996	T
SpimpSNP_chr1_85033030	T/C	1	85033030	85.033	T
SpimpSNP_chr1_85069305	G/A	1	85069305	85.0693	G
SpimpSNP_chr1_85134827	T/A	1	85134827	85.1348	A
SpimpSNP_chr1_85144472	C/T	1	85144472	85.1445	T
SpimpSNP_chr1_85301499	T/G	1	85301499	85.3015	T
SpimpSNP_chr1_85313131	T/C	1	85313131	85.3131	T
SpimpSNP_chr1_85364914	A/G	1	85364914	85.3649	A
SpimpSNP_chr1_85396496	C/T	1	85396496	85.3965	C
SpimpSNP_chr1_85435516	T/G	1	85435516	85.4355	T
SpimpSNP_chr1_85435592	A/G	1	85435592	85.4356	A
SpimpSNP_chr1_85455092	T/A	1	85455092	85.4551	T
SpimpSNP_chr1_85534292	C/T	1	85534292	85.5343	C
SpimpSNP_chr1_85619252	T/G	1	85619252	85.6193	T
SpimpSNP_chr1_85622269	C/A	1	85622269	85.6223	C
SpimpSNP_chr1_85642404	T/C	1	85642404	85.6424	T
SpimpSNP_chr1_85642430	A/T	1	85642430	85.6424	A
SpimpSNP_chr1_85746067	G/T	1	85746067	85.7461	G
SpimpSNP_chr1_85750836	G/T	1	85750836	85.7508	G
SpimpSNP_chr1_85828518	C/T	1	85828518	85.8285	C
SpimpSNP_chr1_86022301	C/G	1	86022301	86.0223	C
SpimpSNP_chr1_86174389	T/C	1	86174389	86.1744	T
SpimpSNP_chr1_86174404	T/A	1	86174404	86.1744	T
SpimpSNP_chr1_86177884	A/G	1	86177884	86.1779	A
SpimpSNP_chr1_86396062	T/C	1	86396062	86.3961	T
SpimpSNP_chr1_86542103	T/G	1	86542103	86.5421	T
SpimpSNP_chr1_86630982	C/G	1	86630982	86.631	C
SpimpSNP_chr1_86810658	T/C	1	86810658	86.8107	T
SpimpSNP_chr1_86811458	T/A	1	86811458	86.8115	T
SpimpSNP_chr1_87564185	A/C	1	87564185	87.5642	A
SpimpSNP_chr1_87940476	C/T	1	87940476	87.9405	C
SpimpSNP_chr1_88001086	G/T	1	88001086	88.0011	G
SpimpSNP_chr1_88001088	A/T	1	88001088	88.0011	A
SpimpSNP_chr1_88049125	C/T	1	88049125	88.0491	C
SpimpSNP_chr1_88157107	A/G	1	88157107	88.1571	A
SpimpSNP_chr1_88171806	A/G	1	88171806	88.1718	G
SpimpSNP_chr1_88298725	G/T	1	88298725	88.2987	G
SpimpSNP_chr1_88399196	G/C	1	88399196	88.3992	G
SpimpSNP_chr1_88562622	G/C	1	88562622	88.5626	G
SpimpSNP_chr1_88562655	G/A	1	88562655	88.5627	G
SpimpSNP_chr1_88905010	C/A	1	88905010	88.905	C
SpimpSNP_chr1_89013062	T/A	1	89013062	89.0131	T
SpimpSNP_chr1_89092381	C/T	1	89092381	89.0924	C
SpimpSNP_chr1_89110173	C/A	1	89110173	89.1102	C
SpimpSNP_chr1_89110190	A/C	1	89110190	89.1102	A
SpimpSNP_chr1_89130130	G/A	1	89130130	89.1301	G
SpimpSNP_chr1_89202033	A/G	1	89202033	89.202	A
SpimpSNP_chr1_89304153	A/G	1	89304153	89.3042	A
SpimpSNP_chr1_89523852	A/G	1	89523852	89.5239	A
SpimpSNP_chr1_89573132	C/A	1	89573132	89.5731	A
SpimpSNP_chr1_89637540	G/T	1	89637540	89.6375	G
SpimpSNP_chr1_89875489	T/G	1	89875489	89.8755	T
SpimpSNP_chr1_89916294	G/A	1	89916294	89.9163	G
SpimpSNP_chr1_89960602	A/G	1	89960602	89.9606	A
SpimpSNP_chr1_90442377	T/C	1	90442377	90.4424	T
SpimpSNP_chr1_90483801	G/A	1	90483801	90.4838	G
SpimpSNP_chr1_90504871	C/A	1	90504871	90.5049	C
SpimpSNP_chr1_90527121	G/C	1	90527121	90.5271	G
SpimpSNP_chr1_90527123	C/T	1	90527123	90.5271	C
SpimpSNP_chr1_90527161	T/A	1	90527161	90.5272	T
SpimpSNP_chr1_90569707	G/T	1	90569707	90.5697	G
SpimpSNP_chr1_90934450	C/A	1	90934450	90.9344	C
SpimpSNP_chr1_90934452	A/T	1	90934452	90.9345	A
SpimpSNP_chr1_90939922	T/C	1	90939922	90.9399	T
SpimpSNP_chr1_90939932	T/C	1	90939932	90.9399	T
SpimpSNP_chr1_90939974	G/A	1	90939974	90.94	G
SpimpSNP_chr1_90947422	C/T	1	90947422	90.9474	C
SpimpSNP_chr1_90964554	T/C	1	90964554	90.9646	T
SpimpSNP_chr1_91112077	G/A	1	91112077	91.1121	G
SpimpSNP_chr1_91128214	C/A	1	91128214	91.1282	C
SpimpSNP_chr1_91128217	T/A	1	91128217	91.1282	T
SpimpSNP_chr1_91325688	T/C	1	91325688	91.3257	T
SpimpSNP_chr1_91325705	T/C	1	91325705	91.3257	T
SpimpSNP_chr1_91340415	G/A	1	91340415	91.3404	G
SpimpSNP_chr1_91413143	C/A	1	91413143	91.4131	C
SpimpSNP_chr1_91413174	A/T	1	91413174	91.4132	A
SpimpSNP_chr1_91438085	A/T	1	91438085	91.4381	A
SpimpSNP_chr1_91505028	G/A	1	91505028	91.505	G
SpimpSNP_chr1_91505029	G/A	1	91505029	91.505	G
SpimpSNP_chr1_91598119	A/G	1	91598119	91.5981	A
SpimpSNP_chr1_92786538	A/G	1	92786538	92.7865	A
SpimpSNP_chr1_93091013	A/G	1	93091013	93.091	A
SpimpSNP_chr1_93148205	C/T	1	93148205	93.1482	C
SpimpSNP_chr1_93244500	G/A	1	93244500	93.2445	G
SpimpSNP_chr1_93244508	C/T	1	93244508	93.2445	C
SpimpSNP_chr1_93308895	T/A	1	93308895	93.3089	T
SpimpSNP_chr1_94055660	T/C	1	94055660	94.0557	T
SpimpSNP_chr1_94143401	A/T	1	94143401	94.1434	A
SpimpSNP_chr1_94867310	T/A	1	94867310	94.8673	T
SpimpSNP_chr1_95391472	T/C	1	95391472	95.3915	T
SpimpSNP_chr1_95442013	G/A	1	95442013	95.442	G
SpimpSNP_chr1_95460501	T/C	1	95460501	95.4605	T
SpimpSNP_chr1_95460515	A/T	1	95460515	95.4605	A
SpimpSNP_chr1_95557053	G/A	1	95557053	95.5571	G
SpimpSNP_chr1_96051785	G/A	1	96051785	96.0518	G
SpimpSNP_chr1_96063665	T/A	1	96063665	96.0637	T
SpimpSNP_chr1_96063679	G/C	1	96063679	96.0637	G
SpimpSNP_chr1_96352768	C/G	1	96352768	96.3528	C
SpimpSNP_chr1_96518457	A/C	1	96518457	96.5185	A
SpimpSNP_chr1_96624489	G/A	1	96624489	96.6245	G
SpimpSNP_chr1_96663188	C/A	1	96663188	96.6632	C
SpimpSNP_chr1_96817164	C/T	1	96817164	96.8172	C
SpimpSNP_chr1_97031135	T/A	1	97031135	97.0311	T
SpimpSNP_chr1_97157808	C/T	1	97157808	97.1578	C
SpimpSNP_chr1_97185381	A/C	1	97185381	97.1854	A
SpimpSNP_chr1_97870117	C/G	1	97870117	97.8701	C
SpimpSNP_chr1_97874510	A/G	1	97874510	97.8745	G
SpimpSNP_chr1_98072787	T/A	1	98072787	98.0728	T
SpimpSNP_chr2_234561	A/T	2	234561	0.234561	A
SpimpSNP_chr2_234570	C/T	2	234570	0.23457	C
SpimpSNP_chr2_539805	C/T	2	539805	0.539805	C
SpimpSNP_chr2_539935	T/C	2	539935	0.539935	T
SpimpSNP_chr2_640497	G/A	2	640497	0.640497	G
SpimpSNP_chr2_733033	T/A	2	733033	0.733033	T
SpimpSNP_chr2_1524334	C/A	2	1524334	1.52433	C
SpimpSNP_chr2_1524357	G/A	2	1524357	1.52436	G
SpimpSNP_chr2_1524363	T/G	2	1524363	1.52436	T
SpimpSNP_chr2_1576653	T/C	2	1576653	1.57665	T
SpimpSNP_chr2_2404916	G/A	2	2404916	2.40492	G
SpimpSNP_chr2_2442806	G/C	2	2442806	2.44281	G
SpimpSNP_chr2_2874778	C/A	2	2874778	2.87478	C
SpimpSNP_chr2_3080541	C/T	2	3080541	3.08054	C
SpimpSNP_chr2_3081382	T/C	2	3081382	3.08138	T
SpimpSNP_chr2_3082952	G/T	2	3082952	3.08295	G
SpimpSNP_chr2_3082957	C/T	2	3082957	3.08296	C
SpimpSNP_chr2_3082962	A/G	2	3082962	3.08296	A
SpimpSNP_chr2_3084197	C/T	2	3084197	3.0842	C
SpimpSNP_chr2_3732982	C/T	2	3732982	3.73298	C
SpimpSNP_chr2_3851783	A/G	2	3851783	3.85178	A
SpimpSNP_chr2_3851787	G/A	2	3851787	3.85179	G
SpimpSNP_chr2_3851791	A/G	2	3851791	3.85179	A
SpimpSNP_chr2_3851792	G/A	2	3851792	3.85179	G
SpimpSNP_chr2_3852431	C/T	2	3852431	3.85243	C
SpimpSNP_chr2_3853682	C/T	2	3853682	3.85368	C
SpimpSNP_chr2_3879001	C/G	2	3879001	3.879	C
SpimpSNP_chr2_3879010	T/G	2	3879010	3.87901	T
SpimpSNP_chr2_3879013	C/T	2	3879013	3.87901	C
SpimpSNP_chr2_3879016	C/T	2	3879016	3.87902	C
SpimpSNP_chr2_3879023	T/C	2	3879023	3.87902	T
SpimpSNP_chr2_3879024	G/A	2	3879024	3.87902	G
SpimpSNP_chr2_3879034	A/T	2	3879034	3.87903	A
SpimpSNP_chr2_3879591	G/A	2	3879591	3.87959	G
SpimpSNP_chr2_3880222	G/C	2	3880222	3.88022	G
SpimpSNP_chr2_3889794	C/A	2	3889794	3.88979	C
SpimpSNP_chr2_3893520	C/T	2	3893520	3.89352	C
SpimpSNP_chr2_3894933	A/G	2	3894933	3.89493	A
SpimpSNP_chr2_3894978	C/T	2	3894978	3.89498	C
SpimpSNP_chr2_3895052	T/G	2	3895052	3.89505	T
SpimpSNP_chr2_3895215	G/T	2	3895215	3.89521	G
SpimpSNP_chr2_3895295	T/G	2	3895295	3.89529	T
SpimpSNP_chr2_3920233	T/G	2	3920233	3.92023	T
SpimpSNP_chr2_3920247	T/G	2	3920247	3.92025	G
SpimpSNP_chr2_3920260	A/C	2	3920260	3.92026	C
SpimpSNP_chr2_3920271	A/G	2	3920271	3.92027	A
SpimpSNP_chr2_3921377	G/A	2	3921377	3.92138	G
SpimpSNP_chr2_3965858	T/A	2	3965858	3.96586	T
SpimpSNP_chr2_4581932	A/C	2	4581932	4.58193	A
SpimpSNP_chr2_4581945	A/G	2	4581945	4.58195	A
SpimpSNP_chr2_4581953	G/A	2	4581953	4.58195	G
SpimpSNP_chr2_4581956	T/C	2	4581956	4.58196	T
SpimpSNP_chr2_4747649	T/C	2	4747649	4.74765	T
SpimpSNP_chr2_4974095	T/G	2	4974095	4.9741	T
SpimpSNP_chr2_6233827	G/C	2	6233827	6.23383	G
SpimpSNP_chr2_7088029	T/C	2	7088029	7.08803	T
SpimpSNP_chr2_7571322	G/T	2	7571322	7.57132	G
SpimpSNP_chr2_7634289	T/C	2	7634289	7.63429	T
SpimpSNP_chr2_8587533	A/C	2	8587533	8.58753	A
SpimpSNP_chr2_8589313	A/T	2	8589313	8.58931	A
SpimpSNP_chr2_8596350	T/A	2	8596350	8.59635	T
SpimpSNP_chr2_9053123	G/A	2	9053123	9.05312	G
SpimpSNP_chr2_9225973	T/C	2	9225973	9.22597	T
SpimpSNP_chr2_13772228	G/A	2	13772228	13.7722	G
SpimpSNP_chr2_13772230	A/G	2	13772230	13.7722	A
SpimpSNP_chr2_13772258	C/T	2	13772258	13.7723	C
SpimpSNP_chr2_13772262	G/A	2	13772262	13.7723	G
SpimpSNP_chr2_13772267	A/G	2	13772267	13.7723	A
SpimpSNP_chr2_14114840	C/T	2	14114840	14.1148	C
SpimpSNP_chr2_14114850	T/A	2	14114850	14.1149	T
SpimpSNP_chr2_14114895	A/G	2	14114895	14.1149	A
SpimpSNP_chr2_14253555	A/T	2	14253555	14.2536	A
SpimpSNP_chr2_14349345	T/A	2	14349345	14.3493	T
SpimpSNP_chr2_14497622	T/G	2	14497622	14.4976	T
SpimpSNP_chr2_15206716	A/G	2	15206716	15.2067	A
SpimpSNP_chr2_15398428	A/G	2	15398428	15.3984	A
SpimpSNP_chr2_15739287	T/C	2	15739287	15.7393	T
SpimpSNP_chr2_15740291	A/G	2	15740291	15.7403	A
SpimpSNP_chr2_16122533	T/C	2	16122533	16.1225	T
SpimpSNP_chr2_16322530	G/T	2	16322530	16.3225	G
SpimpSNP_chr2_16476215	A/G	2	16476215	16.4762	A
SpimpSNP_chr2_16500076	G/A	2	16500076	16.5001	G
SpimpSNP_chr2_16500080	A/G	2	16500080	16.5001	A
SpimpSNP_chr2_16500099	T/G	2	16500099	16.5001	T
SpimpSNP_chr2_16579935	C/T	2	16579935	16.5799	C
SpimpSNP_chr2_16784889	T/C	2	16784889	16.7849	T
SpimpSNP_chr2_16939386	A/T	2	16939386	16.9394	A
SpimpSNP_chr2_17036773	T/C	2	17036773	17.0368	T
SpimpSNP_chr2_17463316	A/G	2	17463316	17.4633	A
SpimpSNP_chr2_17465541	G/A	2	17465541	17.4655	G
SpimpSNP_chr2_17502525	T/G	2	17502525	17.5025	T
SpimpSNP_chr2_17502542	C/A	2	17502542	17.5025	C
SpimpSNP_chr2_18050386	G/C	2	18050386	18.0504	G
SpimpSNP_chr2_18214735	A/T	2	18214735	18.2147	A
SpimpSNP_chr2_18370709	G/C	2	18370709	18.3707	G
SpimpSNP_chr2_18765100	T/C	2	18765100	18.7651	T
SpimpSNP_chr2_18765121	A/T	2	18765121	18.7651	A
SpimpSNP_chr2_18810219	C/T	2	18810219	18.8102	C
SpimpSNP_chr2_18834300	A/C	2	18834300	18.8343	A
SpimpSNP_chr2_18945887	T/A	2	18945887	18.9459	T
SpimpSNP_chr2_18945911	G/T	2	18945911	18.9459	G
SpimpSNP_chr2_18945920	A/G	2	18945920	18.9459	A
SpimpSNP_chr2_19232086	C/A	2	19232086	19.2321	C
SpimpSNP_chr2_19232097	T/C	2	19232097	19.2321	T
SpimpSNP_chr2_19338121	G/T	2	19338121	19.3381	G
SpimpSNP_chr2_21085083	A/T	2	21085083	21.0851	A
SpimpSNP_chr2_21121762	G/T	2	21121762	21.1218	G
SpimpSNP_chr2_21121780	C/T	2	21121780	21.1218	C
SpimpSNP_chr2_21286967	A/G	2	21286967	21.287	A
SpimpSNP_chr2_21329150	T/C	2	21329150	21.3291	T
SpimpSNP_chr2_21411966	C/A	2	21411966	21.412	C
SpimpSNP_chr2_21481705	A/C	2	21481705	21.4817	A
SpimpSNP_chr2_21503190	T/C	2	21503190	21.5032	T
SpimpSNP_chr2_21625326	T/A	2	21625326	21.6253	T
SpimpSNP_chr2_21625351	A/C	2	21625351	21.6254	A
SpimpSNP_chr2_21626790	C/T	2	21626790	21.6268	C
SpimpSNP_chr2_21626807	A/T	2	21626807	21.6268	A
SpimpSNP_chr2_21772246	C/G	2	21772246	21.7722	C
SpimpSNP_chr2_22281850	G/A	2	22281850	22.2818	G
SpimpSNP_chr2_22391524	A/C	2	22391524	22.3915	A
SpimpSNP_chr2_22427221	A/G	2	22427221	22.4272	A
SpimpSNP_chr2_22607960	C/T	2	22607960	22.608	C
SpimpSNP_chr2_22631113	C/A	2	22631113	22.6311	C
SpimpSNP_chr2_23174980	C/T	2	23174980	23.175	C
SpimpSNP_chr2_23178152	T/C	2	23178152	23.1782	T
SpimpSNP_chr2_23309639	T/G	2	23309639	23.3096	T
SpimpSNP_chr2_23356701	T/C	2	23356701	23.3567	T
SpimpSNP_chr2_23396067	T/C	2	23396067	23.3961	T
SpimpSNP_chr2_23570123	C/T	2	23570123	23.5701	C
SpimpSNP_chr2_23647393	T/C	2	23647393	23.6474	T
SpimpSNP_chr2_23655570	G/A	2	23655570	23.6556	G
SpimpSNP_chr2_23904883	A/G	2	23904883	23.9049	A
SpimpSNP_chr2_23907851	C/A	2	23907851	23.9079	C
SpimpSNP_chr2_23910773	T/C	2	23910773	23.9108	T
SpimpSNP_chr2_23912223	C/G	2	23912223	23.9122	C
SpimpSNP_chr2_24268112	T/C	2	24268112	24.2681	T
SpimpSNP_chr2_24475766	G/C	2	24475766	24.4758	G
SpimpSNP_chr2_24488067	T/C	2	24488067	24.4881	T
SpimpSNP_chr2_24513670	A/T	2	24513670	24.5137	A
SpimpSNP_chr2_24529293	T/C	2	24529293	24.5293	T
SpimpSNP_chr2_24529645	G/A	2	24529645	24.5296	G
SpimpSNP_chr2_24531072	T/C	2	24531072	24.5311	T
SpimpSNP_chr2_24531571	T/A	2	24531571	24.5316	A
SpimpSNP_chr2_24531594	T/C	2	24531594	24.5316	C
SpimpSNP_chr2_24531596	T/C	2	24531596	24.5316	C
SpimpSNP_chr2_24532622	T/G	2	24532622	24.5326	G
SpimpSNP_chr2_24866290	T/C	2	24866290	24.8663	T
SpimpSNP_chr2_24893116	C/A	2	24893116	24.8931	C
SpimpSNP_chr2_24893145	C/T	2	24893145	24.8931	C
SpimpSNP_chr2_25166317	A/C	2	25166317	25.1663	A
SpimpSNP_chr2_25713298	A/C	2	25713298	25.7133	A
SpimpSNP_chr2_25713310	G/T	2	25713310	25.7133	G
SpimpSNP_chr2_25865730	G/A	2	25865730	25.8657	G
SpimpSNP_chr2_25869825	G/A	2	25869825	25.8698	G
SpimpSNP_chr2_26242451	C/A	2	26242451	26.2425	C
SpimpSNP_chr2_26821519	C/T	2	26821519	26.8215	C
SpimpSNP_chr2_27048135	A/G	2	27048135	27.0481	A
SpimpSNP_chr2_27612840	G/A	2	27612840	27.6128	G
SpimpSNP_chr2_28158538	C/T	2	28158538	28.1585	C
SpimpSNP_chr2_28240228	G/T	2	28240228	28.2402	G
SpimpSNP_chr2_29433835	T/C	2	29433835	29.4338	T
SpimpSNP_chr2_31057377	A/C	2	31057377	31.0574	A
SpimpSNP_chr2_32929396	G/C	2	32929396	32.9294	G
SpimpSNP_chr2_33449200	A/G	2	33449200	33.4492	A
SpimpSNP_chr2_33497454	T/A	2	33497454	33.4975	T
SpimpSNP_chr2_33653938	C/T	2	33653938	33.6539	C
SpimpSNP_chr2_33711186	G/A	2	33711186	33.7112	G
SpimpSNP_chr2_33843350	C/A	2	33843350	33.8434	C
SpimpSNP_chr2_33843385	C/T	2	33843385	33.8434	C
SpimpSNP_chr2_33843408	T/C	2	33843408	33.8434	T
SpimpSNP_chr2_33843411	C/T	2	33843411	33.8434	C
SpimpSNP_chr2_33843412	T/C	2	33843412	33.8434	T
SpimpSNP_chr2_33856845	G/C	2	33856845	33.8568	G
SpimpSNP_chr2_33856947	G/T	2	33856947	33.8569	G
SpimpSNP_chr2_33949612	A/T	2	33949612	33.9496	A
SpimpSNP_chr2_33984227	C/G	2	33984227	33.9842	C
SpimpSNP_chr2_34033177	A/G	2	34033177	34.0332	A
SpimpSNP_chr2_34129112	A/G	2	34129112	34.1291	A
SpimpSNP_chr2_34211188	A/C	2	34211188	34.2112	A
SpimpSNP_chr2_34211204	T/G	2	34211204	34.2112	T
SpimpSNP_chr2_34310028	T/A	2	34310028	34.31	T
SpimpSNP_chr2_34329583	C/G	2	34329583	34.3296	C
SpimpSNP_chr2_34354910	G/A	2	34354910	34.3549	G
SpimpSNP_chr2_34354919	G/T	2	34354919	34.3549	G
SpimpSNP_chr2_34354940	A/C	2	34354940	34.3549	A
SpimpSNP_chr2_34399569	G/A	2	34399569	34.3996	G
SpimpSNP_chr2_34399603	T/C	2	34399603	34.3996	T
SpimpSNP_chr2_34513555	G/A	2	34513555	34.5136	G
SpimpSNP_chr2_34599540	T/G	2	34599540	34.5995	T
SpimpSNP_chr2_34886535	T/A	2	34886535	34.8865	T
SpimpSNP_chr2_35242658	G/A	2	35242658	35.2427	G
SpimpSNP_chr2_35333231	C/T	2	35333231	35.3332	C
SpimpSNP_chr2_35363403	T/A	2	35363403	35.3634	T
SpimpSNP_chr2_35365740	C/T	2	35365740	35.3657	C
SpimpSNP_chr2_35446645	T/C	2	35446645	35.4466	T
SpimpSNP_chr2_35446761	T/A	2	35446761	35.4468	T
SpimpSNP_chr2_35543272	T/C	2	35543272	35.5433	T
SpimpSNP_chr2_35617797	G/C	2	35617797	35.6178	G
SpimpSNP_chr2_36230050	G/T	2	36230050	36.23	G
SpimpSNP_chr2_36236732	A/G	2	36236732	36.2367	A
SpimpSNP_chr2_36302935	A/T	2	36302935	36.3029	A
SpimpSNP_chr2_36332539	G/A	2	36332539	36.3325	G
SpimpSNP_chr2_36332566	A/C	2	36332566	36.3326	A
SpimpSNP_chr2_36443562	G/T	2	36443562	36.4436	G
SpimpSNP_chr2_36564229	C/A	2	36564229	36.5642	C
SpimpSNP_chr2_36642750	T/C	2	36642750	36.6427	T
SpimpSNP_chr2_36836261	T/G	2	36836261	36.8363	T
SpimpSNP_chr2_36836298	A/T	2	36836298	36.8363	A
SpimpSNP_chr2_37494624	A/G	2	37494624	37.4946	G
SpimpSNP_chr2_37595496	G/A	2	37595496	37.5955	G
SpimpSNP_chr2_38003607	A/T	2	38003607	38.0036	A
SpimpSNP_chr2_38019295	C/T	2	38019295	38.0193	C
SpimpSNP_chr2_38052022	C/A	2	38052022	38.052	C
SpimpSNP_chr2_38068466	G/A	2	38068466	38.0685	G
SpimpSNP_chr2_38068492	C/G	2	38068492	38.0685	C
SpimpSNP_chr2_38123571	C/A	2	38123571	38.1236	C
SpimpSNP_chr2_38123626	A/G	2	38123626	38.1236	A
SpimpSNP_chr2_38124043	T/A	2	38124043	38.124	T
SpimpSNP_chr2_38139484	A/T	2	38139484	38.1395	A
SpimpSNP_chr2_38219712	G/A	2	38219712	38.2197	G
SpimpSNP_chr2_38643185	T/C	2	38643185	38.6432	T
SpimpSNP_chr2_38643210	A/T	2	38643210	38.6432	A
SpimpSNP_chr2_38976699	G/A	2	38976699	38.9767	G
SpimpSNP_chr2_39079424	A/G	2	39079424	39.0794	A
SpimpSNP_chr2_39136319	A/T	2	39136319	39.1363	A
SpimpSNP_chr2_39215598	A/G	2	39215598	39.2156	A
SpimpSNP_chr2_39215644	G/C	2	39215644	39.2156	G
SpimpSNP_chr2_39217155	T/C	2	39217155	39.2172	T
SpimpSNP_chr2_39217203	C/T	2	39217203	39.2172	C
SpimpSNP_chr2_39226377	G/A	2	39226377	39.2264	G
SpimpSNP_chr2_39241600	A/T	2	39241600	39.2416	A
SpimpSNP_chr2_39246711	C/A	2	39246711	39.2467	C
SpimpSNP_chr2_39323232	A/T	2	39323232	39.3232	A
SpimpSNP_chr2_39323238	C/T	2	39323238	39.3232	C
SpimpSNP_chr2_39382794	A/G	2	39382794	39.3828	A
SpimpSNP_chr2_39458952	T/C	2	39458952	39.459	T
SpimpSNP_chr2_39593358	C/T	2	39593358	39.5934	C
SpimpSNP_chr2_39776609	T/A	2	39776609	39.7766	T
SpimpSNP_chr2_39823677	T/A	2	39823677	39.8237	T
SpimpSNP_chr2_40709642	T/C	2	40709642	40.7096	T
SpimpSNP_chr2_40719081	T/A	2	40719081	40.7191	T
SpimpSNP_chr2_41018563	A/G	2	41018563	41.0186	A
SpimpSNP_chr2_41153624	C/T	2	41153624	41.1536	C
SpimpSNP_chr2_41551257	T/C	2	41551257	41.5513	T
SpimpSNP_chr2_41570133	G/A	2	41570133	41.5701	G
SpimpSNP_chr2_41602269	T/C	2	41602269	41.6023	T
SpimpSNP_chr2_41602275	T/C	2	41602275	41.6023	T
SpimpSNP_chr2_41602305	G/A	2	41602305	41.6023	G
SpimpSNP_chr2_41602393	C/A	2	41602393	41.6024	C
SpimpSNP_chr2_41602419	A/G	2	41602419	41.6024	A
SpimpSNP_chr2_41602424	T/A	2	41602424	41.6024	T
SpimpSNP_chr2_41602426	A/G	2	41602426	41.6024	A
SpimpSNP_chr2_42062288	C/T	2	42062288	42.0623	C
SpimpSNP_chr2_42062306	A/G	2	42062306	42.0623	A
SpimpSNP_chr2_42225052	A/G	2	42225052	42.2251	G
SpimpSNP_chr2_42269471	A/C	2	42269471	42.2695	C
SpimpSNP_chr2_42353470	A/G	2	42353470	42.3535	G
SpimpSNP_chr2_42385729	A/G	2	42385729	42.3857	G
SpimpSNP_chr2_43245883	A/G	2	43245883	43.2459	A
SpimpSNP_chr2_43245999	G/A	2	43245999	43.246	G
SpimpSNP_chr2_43447037	T/C	2	43447037	43.447	T
SpimpSNP_chr2_43659971	C/G	2	43659971	43.66	C
SpimpSNP_chr2_45804241	A/G	2	45804241	45.8042	A
SpimpSNP_chr2_45804432	A/C	2	45804432	45.8044	A
SpimpSNP_chr2_47074933	C/T	2	47074933	47.0749	C
SpimpSNP_chr2_47791280	C/T	2	47791280	47.7913	C
SpimpSNP_chr2_47791518	G/C	2	47791518	47.7915	G
SpimpSNP_chr2_47898282	C/A	2	47898282	47.8983	C
SpimpSNP_chr2_48068892	C/G	2	48068892	48.0689	C
SpimpSNP_chr2_48069021	G/C	2	48069021	48.069	G
SpimpSNP_chr2_48070185	G/A	2	48070185	48.0702	G
SpimpSNP_chr2_48218829	A/G	2	48218829	48.2188	A
SpimpSNP_chr2_48418955	T/C	2	48418955	48.419	T
SpimpSNP_chr2_48626838	C/T	2	48626838	48.6268	C
SpimpSNP_chr2_49286852	T/C	2	49286852	49.2869	T
SpimpSNP_chr2_50006566	G/C	2	50006566	50.0066	G
SpimpSNP_chr2_50374654	A/T	2	50374654	50.3747	A
SpimpSNP_chr2_51653038	G/A	2	51653038	51.653	G
SpimpSNP_chr2_52236461	G/T	2	52236461	52.2365	G
SpimpSNP_chr2_52337289	A/C	2	52337289	52.3373	A
SpimpSNP_chr2_52696508	T/G	2	52696508	52.6965	T
SpimpSNP_chr2_52902355	C/T	2	52902355	52.9024	C
SpimpSNP_chr2_53103237	G/A	2	53103237	53.1032	G
SpimpSNP_chr2_53774907	A/G	2	53774907	53.7749	A
SpimpSNP_chr2_53958779	A/C	2	53958779	53.9588	A
SpimpSNP_chr2_54024321	C/T	2	54024321	54.0243	C
SpimpSNP_chr2_54080256	G/A	2	54080256	54.0803	G
SpimpSNP_chr2_54157919	T/C	2	54157919	54.1579	T
SpimpSNP_chr2_54230249	C/A	2	54230249	54.2302	C
SpimpSNP_chr2_54264173	G/A	2	54264173	54.2642	G
SpimpSNP_chr2_54541247	A/G	2	54541247	54.5412	A
SpimpSNP_chr2_54629173	T/C	2	54629173	54.6292	T
SpimpSNP_chr2_54629282	T/C	2	54629282	54.6293	T
SpimpSNP_chr2_54630434	C/T	2	54630434	54.6304	C
SpimpSNP_chr2_54785522	T/G	2	54785522	54.7855	T
SpimpSNP_chr2_55154367	G/T	2	55154367	55.1544	G
SpimpSNP_chr2_55238379	T/C	2	55238379	55.2384	T
SpimpSNP_chr3_67169	C/G	3	67169	0.067169	C
SpimpSNP_chr3_71588	G/A	3	71588	0.071588	G
SpimpSNP_chr3_72023	T/A	3	72023	0.072023	T
SpimpSNP_chr3_72053	G/A	3	72053	0.072053	G
SpimpSNP_chr3_203983	A/G	3	203983	0.203983	A
SpimpSNP_chr3_332903	C/T	3	332903	0.332903	C
SpimpSNP_chr3_503105	G/A	3	503105	0.503105	G
SpimpSNP_chr3_766451	A/T	3	766451	0.766451	A
SpimpSNP_chr3_985826	C/T	3	985826	0.985826	C
SpimpSNP_chr3_985854	A/G	3	985854	0.985854	A
SpimpSNP_chr3_1090796	G/C	3	1090796	1.0908	G
SpimpSNP_chr3_1104729	C/G	3	1104729	1.10473	C
SpimpSNP_chr3_1160974	C/G	3	1160974	1.16097	C
SpimpSNP_chr3_1190254	A/G	3	1190254	1.19025	A
SpimpSNP_chr3_1205995	G/A	3	1205995	1.20599	G
SpimpSNP_chr3_1316960	T/A	3	1316960	1.31696	T
SpimpSNP_chr3_1529264	C/A	3	1529264	1.52926	C
SpimpSNP_chr3_1578857	T/A	3	1578857	1.57886	T
SpimpSNP_chr3_1662297	G/A	3	1662297	1.6623	G
SpimpSNP_chr3_1715538	G/A	3	1715538	1.71554	G
SpimpSNP_chr3_1781211	C/T	3	1781211	1.78121	C
SpimpSNP_chr3_1795446	G/A	3	1795446	1.79545	G
SpimpSNP_chr3_1836657	G/A	3	1836657	1.83666	G
SpimpSNP_chr3_1845436	G/A	3	1845436	1.84544	G
SpimpSNP_chr3_2015299	G/A	3	2015299	2.0153	G
SpimpSNP_chr3_2147304	A/G	3	2147304	2.1473	A
SpimpSNP_chr3_2147346	G/A	3	2147346	2.14735	G
SpimpSNP_chr3_2147427	G/A	3	2147427	2.14743	G
SpimpSNP_chr3_2147541	A/G	3	2147541	2.14754	A
SpimpSNP_chr3_2147625	C/T	3	2147625	2.14763	C
SpimpSNP_chr3_2241945	G/A	3	2241945	2.24194	G
SpimpSNP_chr3_2384313	T/G	3	2384313	2.38431	T
SpimpSNP_chr3_2404267	A/T	3	2404267	2.40427	A
SpimpSNP_chr3_2404284	G/A	3	2404284	2.40428	G
SpimpSNP_chr3_2472179	T/C	3	2472179	2.47218	T
SpimpSNP_chr3_2472184	A/T	3	2472184	2.47218	A
SpimpSNP_chr3_2706618	G/A	3	2706618	2.70662	G
SpimpSNP_chr3_2706619	G/A	3	2706619	2.70662	G
SpimpSNP_chr3_2848014	T/G	3	2848014	2.84801	T
SpimpSNP_chr3_2895445	A/C	3	2895445	2.89545	A
SpimpSNP_chr3_2961747	A/T	3	2961747	2.96175	A
SpimpSNP_chr3_3024742	C/T	3	3024742	3.02474	C
SpimpSNP_chr3_3309995	A/G	3	3309995	3.30999	A
SpimpSNP_chr3_3630911	T/C	3	3630911	3.63091	T
SpimpSNP_chr3_3985853	G/A	3	3985853	3.98585	G
SpimpSNP_chr3_3985930	T/C	3	3985930	3.98593	T
SpimpSNP_chr3_3985941	C/G	3	3985941	3.98594	C
SpimpSNP_chr3_3985942	G/T	3	3985942	3.98594	G
SpimpSNP_chr3_4176196	G/T	3	4176196	4.1762	G
SpimpSNP_chr3_4538476	C/T	3	4538476	4.53848	C
SpimpSNP_chr3_4663018	G/A	3	4663018	4.66302	G
SpimpSNP_chr3_4968358	T/C	3	4968358	4.96836	T
SpimpSNP_chr3_5848438	A/G	3	5848438	5.84844	A
SpimpSNP_chr3_5848536	G/A	3	5848536	5.84854	G
SpimpSNP_chr3_6365063	A/G	3	6365063	6.36506	A
SpimpSNP_chr3_6490272	T/G	3	6490272	6.49027	T
SpimpSNP_chr3_7306619	T/C	3	7306619	7.30662	T
SpimpSNP_chr3_9574066	A/T	3	9574066	9.57407	A
SpimpSNP_chr3_9574067	T/C	3	9574067	9.57407	T
SpimpSNP_chr3_9720026	A/G	3	9720026	9.72003	A
SpimpSNP_chr3_9720068	T/C	3	9720068	9.72007	T
SpimpSNP_chr3_9720070	A/C	3	9720070	9.72007	A
SpimpSNP_chr3_9720071	T/A	3	9720071	9.72007	T
SpimpSNP_chr3_9720083	T/C	3	9720083	9.72008	T
SpimpSNP_chr3_9776903	A/C	3	9776903	9.7769	A
SpimpSNP_chr3_9776921	G/A	3	9776921	9.77692	G
SpimpSNP_chr3_9802857	A/G	3	9802857	9.80286	A
SpimpSNP_chr3_9818363	A/G	3	9818363	9.81836	A
SpimpSNP_chr3_9818367	T/A	3	9818367	9.81837	T
SpimpSNP_chr3_9818381	T/G	3	9818381	9.81838	T
SpimpSNP_chr3_10099964	C/T	3	10099964	10.1	C
SpimpSNP_chr3_12480800	G/A	3	12480800	12.4808	G
SpimpSNP_chr3_13252365	T/C	3	13252365	13.2524	T
SpimpSNP_chr3_13257324	T/C	3	13257324	13.2573	T
SpimpSNP_chr3_13285321	T/G	3	13285321	13.2853	T
SpimpSNP_chr3_13292629	A/G	3	13292629	13.2926	A
SpimpSNP_chr3_13292637	T/C	3	13292637	13.2926	T
SpimpSNP_chr3_13342925	C/A	3	13342925	13.3429	C
SpimpSNP_chr3_13366535	G/T	3	13366535	13.3665	G
SpimpSNP_chr3_13366538	C/T	3	13366538	13.3665	C
SpimpSNP_chr3_13366543	C/T	3	13366543	13.3665	C
SpimpSNP_chr3_13366544	G/T	3	13366544	13.3665	G
SpimpSNP_chr3_13366568	A/C	3	13366568	13.3666	A
SpimpSNP_chr3_13366585	C/T	3	13366585	13.3666	C
SpimpSNP_chr3_15977687	T/G	3	15977687	15.9777	T
SpimpSNP_chr3_16290884	A/G	3	16290884	16.2909	A
SpimpSNP_chr3_16294150	C/A	3	16294150	16.2941	C
SpimpSNP_chr3_16295297	T/C	3	16295297	16.2953	T
SpimpSNP_chr3_16303656	A/C	3	16303656	16.3037	A
SpimpSNP_chr3_16304807	C/T	3	16304807	16.3048	C
SpimpSNP_chr3_16309423	G/A	3	16309423	16.3094	G
SpimpSNP_chr3_16309513	C/T	3	16309513	16.3095	C
SpimpSNP_chr3_16318934	G/A	3	16318934	16.3189	G
SpimpSNP_chr3_16318968	A/G	3	16318968	16.319	A
SpimpSNP_chr3_16318971	T/G	3	16318971	16.319	T
SpimpSNP_chr3_16677386	C/T	3	16677386	16.6774	C
SpimpSNP_chr3_16934426	T/C	3	16934426	16.9344	T
SpimpSNP_chr3_17064447	A/T	3	17064447	17.0644	A
SpimpSNP_chr3_17504773	C/T	3	17504773	17.5048	C
SpimpSNP_chr3_17922287	T/C	3	17922287	17.9223	C
SpimpSNP_chr3_17922298	A/T	3	17922298	17.9223	A
SpimpSNP_chr3_17922299	A/T	3	17922299	17.9223	A
SpimpSNP_chr3_18037470	C/G	3	18037470	18.0375	C
SpimpSNP_chr3_19026906	C/T	3	19026906	19.0269	C
SpimpSNP_chr3_19371775	G/A	3	19371775	19.3718	G
SpimpSNP_chr3_19739691	G/C	3	19739691	19.7397	G
SpimpSNP_chr3_19895582	T/C	3	19895582	19.8956	T
SpimpSNP_chr3_19905179	G/T	3	19905179	19.9052	G
SpimpSNP_chr3_19905197	C/T	3	19905197	19.9052	C
SpimpSNP_chr3_20210606	C/T	3	20210606	20.2106	C
SpimpSNP_chr3_20377880	C/A	3	20377880	20.3779	C
SpimpSNP_chr3_20458322	C/T	3	20458322	20.4583	C
SpimpSNP_chr3_23900109	T/C	3	23900109	23.9001	T
SpimpSNP_chr3_24415081	C/T	3	24415081	24.4151	C
SpimpSNP_chr3_24415116	G/A	3	24415116	24.4151	G
SpimpSNP_chr3_25025339	C/G	3	25025339	25.0253	C
SpimpSNP_chr3_25314928	C/A	3	25314928	25.3149	C
SpimpSNP_chr3_25429612	T/A	3	25429612	25.4296	T
SpimpSNP_chr3_25512139	T/C	3	25512139	25.5121	T
SpimpSNP_chr3_25989903	C/G	3	25989903	25.9899	C
SpimpSNP_chr3_29046194	C/G	3	29046194	29.0462	C
SpimpSNP_chr3_29114035	A/T	3	29114035	29.114	A
SpimpSNP_chr3_29114049	A/C	3	29114049	29.114	A
SpimpSNP_chr3_30342210	G/C	3	30342210	30.3422	G
SpimpSNP_chr3_31055366	A/G	3	31055366	31.0554	A
SpimpSNP_chr3_31339867	C/T	3	31339867	31.3399	C
SpimpSNP_chr3_32812957	G/A	3	32812957	32.813	G
SpimpSNP_chr3_33024640	G/C	3	33024640	33.0246	G
SpimpSNP_chr3_34608906	C/T	3	34608906	34.6089	C
SpimpSNP_chr3_34608923	A/C	3	34608923	34.6089	A
SpimpSNP_chr3_34608925	A/C	3	34608925	34.6089	A
SpimpSNP_chr3_34608933	G/T	3	34608933	34.6089	G
SpimpSNP_chr3_35301808	C/T	3	35301808	35.3018	C
SpimpSNP_chr3_36317467	A/G	3	36317467	36.3175	A
SpimpSNP_chr3_36317475	T/C	3	36317475	36.3175	T
SpimpSNP_chr3_36902398	T/G	3	36902398	36.9024	T
SpimpSNP_chr3_37448856	A/G	3	37448856	37.4489	A
SpimpSNP_chr3_37551680	T/C	3	37551680	37.5517	T
SpimpSNP_chr3_38485715	G/T	3	38485715	38.4857	G
SpimpSNP_chr3_38485716	T/G	3	38485716	38.4857	T
SpimpSNP_chr3_38485723	C/T	3	38485723	38.4857	C
SpimpSNP_chr3_38485753	A/G	3	38485753	38.4858	A
SpimpSNP_chr3_38978249	G/A	3	38978249	38.9782	G
SpimpSNP_chr3_38978256	A/G	3	38978256	38.9783	A
SpimpSNP_chr3_38996811	A/G	3	38996811	38.9968	A
SpimpSNP_chr3_40303644	T/A	3	40303644	40.3036	T
SpimpSNP_chr3_40303688	G/A	3	40303688	40.3037	G
SpimpSNP_chr3_40308656	C/G	3	40308656	40.3087	C
SpimpSNP_chr3_40308765	C/T	3	40308765	40.3088	C
SpimpSNP_chr3_40395487	A/G	3	40395487	40.3955	A
SpimpSNP_chr3_40574170	T/G	3	40574170	40.5742	T
SpimpSNP_chr3_40593046	T/G	3	40593046	40.593	T
SpimpSNP_chr3_40593049	C/T	3	40593049	40.593	C
SpimpSNP_chr3_40808477	G/C	3	40808477	40.8085	G
SpimpSNP_chr3_41517238	T/C	3	41517238	41.5172	T
SpimpSNP_chr3_43440811	T/G	3	43440811	43.4408	T
SpimpSNP_chr3_45024785	C/G	3	45024785	45.0248	C
SpimpSNP_chr3_45024791	G/A	3	45024791	45.0248	G
SpimpSNP_chr3_45024817	G/T	3	45024817	45.0248	G
SpimpSNP_chr3_45779270	G/C	3	45779270	45.7793	G
SpimpSNP_chr3_46076617	C/A	3	46076617	46.0766	C
SpimpSNP_chr3_46879620	T/A	3	46879620	46.8796	T
SpimpSNP_chr3_48498437	G/T	3	48498437	48.4984	G
SpimpSNP_chr3_49018590	A/T	3	49018590	49.0186	A
SpimpSNP_chr3_49261894	A/G	3	49261894	49.2619	A
SpimpSNP_chr3_49927629	T/C	3	49927629	49.9276	T
SpimpSNP_chr3_50414698	T/C	3	50414698	50.4147	T
SpimpSNP_chr3_50414703	C/T	3	50414703	50.4147	C
SpimpSNP_chr3_51781410	T/C	3	51781410	51.7814	T
SpimpSNP_chr3_51844409	T/G	3	51844409	51.8444	T
SpimpSNP_chr3_52345192	A/C	3	52345192	52.3452	A
SpimpSNP_chr3_53037205	G/A	3	53037205	53.0372	G
SpimpSNP_chr3_53131179	A/G	3	53131179	53.1312	A
SpimpSNP_chr3_55153047	A/C	3	55153047	55.153	A
SpimpSNP_chr3_55834643	T/C	3	55834643	55.8346	T
SpimpSNP_chr3_56533678	C/G	3	56533678	56.5337	C
SpimpSNP_chr3_56543995	T/A	3	56543995	56.544	T
SpimpSNP_chr3_57067394	T/C	3	57067394	57.0674	T
SpimpSNP_chr3_57405868	T/A	3	57405868	57.4059	T
SpimpSNP_chr3_57666639	G/A	3	57666639	57.6666	G
SpimpSNP_chr3_58992461	A/T	3	58992461	58.9925	A
SpimpSNP_chr3_59194969	G/A	3	59194969	59.195	G
SpimpSNP_chr3_59466122	C/T	3	59466122	59.4661	C
SpimpSNP_chr3_59638871	C/G	3	59638871	59.6389	C
SpimpSNP_chr3_59654200	T/C	3	59654200	59.6542	T
SpimpSNP_chr3_62837186	A/G	3	62837186	62.8372	A
SpimpSNP_chr3_63186882	T/A	3	63186882	63.1869	T
SpimpSNP_chr3_63426727	C/A	3	63426727	63.4267	C
SpimpSNP_chr3_63527337	C/T	3	63527337	63.5273	C
SpimpSNP_chr3_64075209	G/T	3	64075209	64.0752	G
SpimpSNP_chr3_64369173	G/A	3	64369173	64.3692	G
SpimpSNP_chr3_65139110	A/T	3	65139110	65.1391	A
SpimpSNP_chr3_65924339	G/A	3	65924339	65.9243	G
SpimpSNP_chr3_67531446	C/T	3	67531446	67.5314	C
SpimpSNP_chr3_67613866	T/C	3	67613866	67.6139	T
SpimpSNP_chr3_67813317	G/A	3	67813317	67.8133	G
SpimpSNP_chr3_70283255	C/T	3	70283255	70.2833	C
SpimpSNP_chr3_70390027	C/T	3	70390027	70.39	C
SpimpSNP_chr3_70581436	G/A	3	70581436	70.5814	G
SpimpSNP_chr3_70701205	T/C	3	70701205	70.7012	T
SpimpSNP_chr4_549641	G/A	4	549641	0.549641	G
SpimpSNP_chr4_1705677	C/T	4	1705677	1.70568	C
SpimpSNP_chr4_1705692	T/C	4	1705692	1.70569	T
SpimpSNP_chr4_2458759	A/T	4	2458759	2.45876	A
SpimpSNP_chr4_2497499	T/C	4	2497499	2.4975	T
SpimpSNP_chr4_2497508	C/A	4	2497508	2.49751	C
SpimpSNP_chr4_2593891	G/A	4	2593891	2.59389	G
SpimpSNP_chr4_2593904	C/G	4	2593904	2.5939	C
SpimpSNP_chr4_2593932	C/A	4	2593932	2.59393	C
SpimpSNP_chr4_2645651	A/C	4	2645651	2.64565	A
SpimpSNP_chr4_2645682	C/T	4	2645682	2.64568	C
SpimpSNP_chr4_2739340	G/T	4	2739340	2.73934	G
SpimpSNP_chr4_2783744	T/G	4	2783744	2.78374	T
SpimpSNP_chr4_2811649	T/C	4	2811649	2.81165	T
SpimpSNP_chr4_2815309	A/T	4	2815309	2.81531	A
SpimpSNP_chr4_2815339	C/T	4	2815339	2.81534	C
SpimpSNP_chr4_2838354	G/A	4	2838354	2.83835	G
SpimpSNP_chr4_2838371	T/G	4	2838371	2.83837	T
SpimpSNP_chr4_2838403	T/A	4	2838403	2.8384	T
SpimpSNP_chr4_2838412	C/G	4	2838412	2.83841	C
SpimpSNP_chr4_2924731	A/G	4	2924731	2.92473	A
SpimpSNP_chr4_2957581	C/T	4	2957581	2.95758	C
SpimpSNP_chr4_3097515	T/C	4	3097515	3.09752	T
SpimpSNP_chr4_3243109	T/C	4	3243109	3.24311	T
SpimpSNP_chr4_3348137	A/G	4	3348137	3.34814	A
SpimpSNP_chr4_3376944	T/G	4	3376944	3.37694	T
SpimpSNP_chr4_3377004	G/A	4	3377004	3.377	G
SpimpSNP_chr4_3411318	C/T	4	3411318	3.41132	C
SpimpSNP_chr4_3442881	T/C	4	3442881	3.44288	T
SpimpSNP_chr4_3548543	G/A	4	3548543	3.54854	G
SpimpSNP_chr4_3548556	T/C	4	3548556	3.54856	T
SpimpSNP_chr4_3564842	T/C	4	3564842	3.56484	T
SpimpSNP_chr4_3564924	A/C	4	3564924	3.56492	A
SpimpSNP_chr4_3586099	T/C	4	3586099	3.5861	T
SpimpSNP_chr4_3816839	C/G	4	3816839	3.81684	C
SpimpSNP_chr4_3948924	A/C	4	3948924	3.94892	A
SpimpSNP_chr4_3989035	A/G	4	3989035	3.98903	A
SpimpSNP_chr4_4103716	G/A	4	4103716	4.10372	G
SpimpSNP_chr4_4473998	T/G	4	4473998	4.474	T
SpimpSNP_chr4_4996214	T/C	4	4996214	4.99621	T
SpimpSNP_chr4_5137285	T/C	4	5137285	5.13729	T
SpimpSNP_chr4_5703281	A/G	4	5703281	5.70328	A
SpimpSNP_chr4_5706416	T/G	4	5706416	5.70642	T
SpimpSNP_chr4_5717067	G/A	4	5717067	5.71707	G
SpimpSNP_chr4_6002721	T/C	4	6002721	6.00272	T
SpimpSNP_chr4_6009705	C/T	4	6009705	6.00971	C
SpimpSNP_chr4_6427040	G/A	4	6427040	6.42704	G
SpimpSNP_chr4_6526875	C/G	4	6526875	6.52688	C
SpimpSNP_chr4_6526887	G/T	4	6526887	6.52689	G
SpimpSNP_chr4_6526892	G/T	4	6526892	6.52689	G
SpimpSNP_chr4_6526895	A/T	4	6526895	6.52689	A
SpimpSNP_chr4_6789967	C/T	4	6789967	6.78997	C
SpimpSNP_chr4_6790008	C/T	4	6790008	6.79001	C
SpimpSNP_chr4_6909049	G/T	4	6909049	6.90905	G
SpimpSNP_chr4_6909050	A/T	4	6909050	6.90905	A
SpimpSNP_chr4_7186088	C/G	4	7186088	7.18609	C
SpimpSNP_chr4_7792013	A/T	4	7792013	7.79201	A
SpimpSNP_chr4_7908823	T/C	4	7908823	7.90882	T
SpimpSNP_chr4_8233702	G/T	4	8233702	8.2337	G
SpimpSNP_chr4_8340442	T/A	4	8340442	8.34044	T
SpimpSNP_chr4_8353318	T/A	4	8353318	8.35332	T
SpimpSNP_chr4_8531079	A/G	4	8531079	8.53108	A
SpimpSNP_chr4_8551832	T/C	4	8551832	8.55183	T
SpimpSNP_chr4_8551901	A/T	4	8551901	8.5519	A
SpimpSNP_chr4_9255399	G/A	4	9255399	9.2554	G
SpimpSNP_chr4_9572977	G/C	4	9572977	9.57298	G
SpimpSNP_chr4_9780687	T/C	4	9780687	9.78069	T
SpimpSNP_chr4_9858507	A/G	4	9858507	9.85851	A
SpimpSNP_chr4_10154363	T/C	4	10154363	10.1544	T
SpimpSNP_chr4_10154367	C/T	4	10154367	10.1544	C
SpimpSNP_chr4_10154369	A/C	4	10154369	10.1544	A
SpimpSNP_chr4_10298138	T/A	4	10298138	10.2981	T
SpimpSNP_chr4_10298139	A/G	4	10298139	10.2981	A
SpimpSNP_chr4_10298162	G/C	4	10298162	10.2982	G
SpimpSNP_chr4_10411125	C/T	4	10411125	10.4111	C
SpimpSNP_chr4_10457002	C/A	4	10457002	10.457	C
SpimpSNP_chr4_10457013	C/G	4	10457013	10.457	C
SpimpSNP_chr4_10457022	G/T	4	10457022	10.457	G
SpimpSNP_chr4_10469876	G/A	4	10469876	10.4699	G
SpimpSNP_chr4_10551493	G/A	4	10551493	10.5515	G
SpimpSNP_chr4_10551519	T/A	4	10551519	10.5515	T
SpimpSNP_chr4_12310493	C/A	4	12310493	12.3105	C
SpimpSNP_chr4_12313313	C/T	4	12313313	12.3133	C
SpimpSNP_chr4_12563801	T/C	4	12563801	12.5638	C
SpimpSNP_chr4_12563803	G/C	4	12563803	12.5638	C
SpimpSNP_chr4_12563807	T/C	4	12563807	12.5638	C
SpimpSNP_chr4_12563810	T/A	4	12563810	12.5638	A
SpimpSNP_chr4_12563844	G/T	4	12563844	12.5638	G
SpimpSNP_chr4_12563845	C/T	4	12563845	12.5638	G
SpimpSNP_chr4_12674771	T/C	4	12674771	12.6748	T
SpimpSNP_chr4_13044422	G/C	4	13044422	13.0444	G
SpimpSNP_chr4_13797167	G/C	4	13797167	13.7972	G
SpimpSNP_chr4_14848316	G/C	4	14848316	14.8483	G
SpimpSNP_chr4_14848319	C/T	4	14848319	14.8483	C
SpimpSNP_chr4_14848358	C/T	4	14848358	14.8484	C
SpimpSNP_chr4_15861101	A/G	4	15861101	15.8611	A
SpimpSNP_chr4_16042589	A/T	4	16042589	16.0426	A
SpimpSNP_chr4_16042609	C/G	4	16042609	16.0426	C
SpimpSNP_chr4_16565256	T/G	4	16565256	16.5653	G
SpimpSNP_chr4_18177053	A/G	4	18177053	18.1771	A
SpimpSNP_chr4_18177074	T/C	4	18177074	18.1771	T
SpimpSNP_chr4_18262245	A/G	4	18262245	18.2622	A
SpimpSNP_chr4_18477719	T/C	4	18477719	18.4777	T
SpimpSNP_chr4_18652538	C/A	4	18652538	18.6525	C
SpimpSNP_chr4_19042157	G/C	4	19042157	19.0422	G
SpimpSNP_chr4_19276193	T/C	4	19276193	19.2762	T
SpimpSNP_chr4_19276222	G/A	4	19276222	19.2762	G
SpimpSNP_chr4_19453691	G/A	4	19453691	19.4537	G
SpimpSNP_chr4_20087929	G/A	4	20087929	20.0879	G
SpimpSNP_chr4_20892548	T/A	4	20892548	20.8925	T
SpimpSNP_chr4_20892566	T/C	4	20892566	20.8926	T
SpimpSNP_chr4_21072100	A/T	4	21072100	21.0721	A
SpimpSNP_chr4_21255074	T/C	4	21255074	21.2551	T
SpimpSNP_chr4_21566052	A/G	4	21566052	21.5661	A
SpimpSNP_chr4_21588185	A/C	4	21588185	21.5882	A
SpimpSNP_chr4_21588199	A/C	4	21588199	21.5882	A
SpimpSNP_chr4_22005329	T/C	4	22005329	22.0053	T
SpimpSNP_chr4_22014828	C/A	4	22014828	22.0148	C
SpimpSNP_chr4_22014859	G/A	4	22014859	22.0149	G
SpimpSNP_chr4_22025390	C/G	4	22025390	22.0254	C
SpimpSNP_chr4_22997073	A/G	4	22997073	22.9971	A
SpimpSNP_chr4_23033220	T/C	4	23033220	23.0332	T
SpimpSNP_chr4_23188715	G/A	4	23188715	23.1887	G
SpimpSNP_chr4_23188806	A/C	4	23188806	23.1888	A
SpimpSNP_chr4_23381163	G/A	4	23381163	23.3812	G
SpimpSNP_chr4_23875068	T/A	4	23875068	23.8751	T
SpimpSNP_chr4_24075881	C/A	4	24075881	24.0759	C
SpimpSNP_chr4_25075359	G/T	4	25075359	25.0754	G
SpimpSNP_chr4_25562188	T/G	4	25562188	25.5622	T
SpimpSNP_chr4_26802933	G/C	4	26802933	26.8029	G
SpimpSNP_chr4_27671692	G/T	4	27671692	27.6717	G
SpimpSNP_chr4_28077574	G/T	4	28077574	28.0776	G
SpimpSNP_chr4_28681526	C/T	4	28681526	28.6815	C
SpimpSNP_chr4_29464175	A/G	4	29464175	29.4642	A
SpimpSNP_chr4_31134604	T/G	4	31134604	31.1346	T
SpimpSNP_chr4_31157480	G/A	4	31157480	31.1575	G
SpimpSNP_chr4_31541921	A/G	4	31541921	31.5419	A
SpimpSNP_chr4_32558453	G/A	4	32558453	32.5585	G
SpimpSNP_chr4_33712250	A/G	4	33712250	33.7122	A
SpimpSNP_chr4_33763285	G/A	4	33763285	33.7633	G
SpimpSNP_chr4_33889050	C/A	4	33889050	33.889	C
SpimpSNP_chr4_35673129	G/A	4	35673129	35.6731	G
SpimpSNP_chr4_35711645	T/C	4	35711645	35.7116	T
SpimpSNP_chr4_36181151	A/G	4	36181151	36.1812	A
SpimpSNP_chr4_36181154	A/C	4	36181154	36.1812	A
SpimpSNP_chr4_36978157	A/G	4	36978157	36.9782	A
SpimpSNP_chr4_37741940	A/G	4	37741940	37.7419	A
SpimpSNP_chr4_37741960	C/T	4	37741960	37.742	C
SpimpSNP_chr4_38018919	T/C	4	38018919	38.0189	T
SpimpSNP_chr4_38018927	G/A	4	38018927	38.0189	G
SpimpSNP_chr4_38170628	C/T	4	38170628	38.1706	C
SpimpSNP_chr4_38989081	T/C	4	38989081	38.9891	T
SpimpSNP_chr4_39252897	A/G	4	39252897	39.2529	A
SpimpSNP_chr4_39644268	A/G	4	39644268	39.6443	A
SpimpSNP_chr4_39936491	G/A	4	39936491	39.9365	G
SpimpSNP_chr4_41244957	T/G	4	41244957	41.245	T
SpimpSNP_chr4_41477751	A/G	4	41477751	41.4778	A
SpimpSNP_chr4_41748140	C/A	4	41748140	41.7481	C
SpimpSNP_chr4_42387087	T/C	4	42387087	42.3871	T
SpimpSNP_chr4_42387088	G/A	4	42387088	42.3871	G
SpimpSNP_chr4_43369162	T/C	4	43369162	43.3692	T
SpimpSNP_chr4_43642059	A/G	4	43642059	43.6421	A
SpimpSNP_chr4_44046166	C/T	4	44046166	44.0462	C
SpimpSNP_chr4_44095166	C/A	4	44095166	44.0952	C
SpimpSNP_chr4_44095179	T/C	4	44095179	44.0952	T
SpimpSNP_chr4_44226997	G/A	4	44226997	44.227	G
SpimpSNP_chr4_44372767	T/A	4	44372767	44.3728	T
SpimpSNP_chr4_44738160	T/G	4	44738160	44.7382	T
SpimpSNP_chr4_45448932	T/A	4	45448932	45.4489	T
SpimpSNP_chr4_45528822	A/G	4	45528822	45.5288	A
SpimpSNP_chr4_45528863	C/T	4	45528863	45.5289	C
SpimpSNP_chr4_45588149	A/G	4	45588149	45.5881	A
SpimpSNP_chr4_45683028	A/G	4	45683028	45.683	A
SpimpSNP_chr4_46065114	G/T	4	46065114	46.0651	G
SpimpSNP_chr4_46515927	G/A	4	46515927	46.5159	G
SpimpSNP_chr4_46926309	G/C	4	46926309	46.9263	G
SpimpSNP_chr4_46926310	A/G	4	46926310	46.9263	A
SpimpSNP_chr4_47080221	G/A	4	47080221	47.0802	G
SpimpSNP_chr4_48380129	A/C	4	48380129	48.3801	A
SpimpSNP_chr4_48954326	G/A	4	48954326	48.9543	G
SpimpSNP_chr4_49124588	T/C	4	49124588	49.1246	T
SpimpSNP_chr4_49244697	G/A	4	49244697	49.2447	G
SpimpSNP_chr4_49705662	A/G	4	49705662	49.7057	A
SpimpSNP_chr4_49769578	G/T	4	49769578	49.7696	G
SpimpSNP_chr4_50214753	C/T	4	50214753	50.2148	C
SpimpSNP_chr4_50530913	A/G	4	50530913	50.5309	A
SpimpSNP_chr4_50568256	G/C	4	50568256	50.5683	G
SpimpSNP_chr4_50723406	A/C	4	50723406	50.7234	A
SpimpSNP_chr4_51439231	A/C	4	51439231	51.4392	A
SpimpSNP_chr4_51913081	C/T	4	51913081	51.9131	C
SpimpSNP_chr4_52137115	T/A	4	52137115	52.1371	T
SpimpSNP_chr4_52647799	C/T	4	52647799	52.6478	C
SpimpSNP_chr4_53358413	T/A	4	53358413	53.3584	T
SpimpSNP_chr4_53358417	T/A	4	53358417	53.3584	T
SpimpSNP_chr4_53358418	A/G	4	53358418	53.3584	A
SpimpSNP_chr4_53370159	C/G	4	53370159	53.3702	C
SpimpSNP_chr4_53717021	C/T	4	53717021	53.717	C
SpimpSNP_chr4_53739273	C/T	4	53739273	53.7393	C
SpimpSNP_chr4_55163288	C/T	4	55163288	55.1633	C
SpimpSNP_chr4_55414094	A/G	4	55414094	55.4141	A
SpimpSNP_chr4_55635332	G/A	4	55635332	55.6353	A
SpimpSNP_chr4_55726871	C/T	4	55726871	55.7269	C
SpimpSNP_chr4_55726873	C/A	4	55726873	55.7269	C
SpimpSNP_chr4_55976478	G/A	4	55976478	55.9765	G
SpimpSNP_chr4_56011090	T/C	4	56011090	56.0111	T
SpimpSNP_chr4_58052372	T/C	4	58052372	58.0524	T
SpimpSNP_chr4_58122576	T/C	4	58122576	58.1226	T
SpimpSNP_chr4_58122581	A/T	4	58122581	58.1226	A
SpimpSNP_chr4_58298104	C/T	4	58298104	58.2981	C
SpimpSNP_chr4_58544738	C/T	4	58544738	58.5447	C
SpimpSNP_chr4_58546318	T/C	4	58546318	58.5463	T
SpimpSNP_chr4_58615359	G/A	4	58615359	58.6154	G
SpimpSNP_chr4_58684519	C/T	4	58684519	58.6845	C
SpimpSNP_chr4_58713685	C/T	4	58713685	58.7137	C
SpimpSNP_chr4_59103707	G/T	4	59103707	59.1037	G
SpimpSNP_chr4_59103713	A/T	4	59103713	59.1037	A
SpimpSNP_chr4_59154389	G/A	4	59154389	59.1544	G
SpimpSNP_chr4_59213397	A/G	4	59213397	59.2134	A
SpimpSNP_chr4_59285692	G/A	4	59285692	59.2857	G
SpimpSNP_chr4_59634694	G/A	4	59634694	59.6347	G
SpimpSNP_chr4_59660223	A/T	4	59660223	59.6602	A
SpimpSNP_chr4_59848527	A/G	4	59848527	59.8485	A
SpimpSNP_chr4_59951654	G/T	4	59951654	59.9517	T
SpimpSNP_chr4_60000165	A/T	4	60000165	60.0002	A
SpimpSNP_chr4_60421811	C/A	4	60421811	60.4218	A
SpimpSNP_chr4_60681318	C/T	4	60681318	60.6813	T
SpimpSNP_chr4_61061292	A/G	4	61061292	61.0613	G
SpimpSNP_chr4_61061293	A/T	4	61061293	61.0613	T
SpimpSNP_chr4_61061294	A/G	4	61061294	61.0613	G
SpimpSNP_chr4_61061310	A/T	4	61061310	61.0613	T
SpimpSNP_chr4_61061312	G/A	4	61061312	61.0613	A
SpimpSNP_chr4_61061315	G/T	4	61061315	61.0613	T
SpimpSNP_chr4_61061316	C/T	4	61061316	61.0613	T
SpimpSNP_chr4_61164372	G/A	4	61164372	61.1644	A
SpimpSNP_chr4_61215492	G/A	4	61215492	61.2155	A
SpimpSNP_chr4_61215568	T/C	4	61215568	61.2156	C
SpimpSNP_chr4_61218938	C/T	4	61218938	61.2189	T
SpimpSNP_chr4_61218992	T/A	4	61218992	61.219	A
SpimpSNP_chr4_61459283	T/C	4	61459283	61.4593	C
SpimpSNP_chr4_61499394	T/G	4	61499394	61.4994	G
SpimpSNP_chr4_61603416	G/A	4	61603416	61.6034	A
SpimpSNP_chr4_61685009	C/G	4	61685009	61.685	C
SpimpSNP_chr4_61799471	C/A	4	61799471	61.7995	A
SpimpSNP_chr4_61861501	T/A	4	61861501	61.8615	A
SpimpSNP_chr4_61997344	T/G	4	61997344	61.9973	G
SpimpSNP_chr4_62293039	A/T	4	62293039	62.293	A
SpimpSNP_chr4_62352850	C/T	4	62352850	62.3528	T
SpimpSNP_chr4_62535036	G/A	4	62535036	62.535	G
SpimpSNP_chr4_62544061	T/A	4	62544061	62.5441	T
SpimpSNP_chr4_62615403	C/T	4	62615403	62.6154	C
SpimpSNP_chr4_62650004	T/C	4	62650004	62.65	T
SpimpSNP_chr4_62658577	T/C	4	62658577	62.6586	T
SpimpSNP_chr4_62658590	T/C	4	62658590	62.6586	T
SpimpSNP_chr4_62712356	G/A	4	62712356	62.7124	G
SpimpSNP_chr4_62768935	C/T	4	62768935	62.7689	C
SpimpSNP_chr4_62782598	A/G	4	62782598	62.7826	A
SpimpSNP_chr4_62787343	G/A	4	62787343	62.7873	G
SpimpSNP_chr4_62787375	A/C	4	62787375	62.7874	A
SpimpSNP_chr4_62790510	C/G	4	62790510	62.7905	C
SpimpSNP_chr4_62809446	A/T	4	62809446	62.8094	A
SpimpSNP_chr4_62817741	G/C	4	62817741	62.8177	G
SpimpSNP_chr4_62821838	G/T	4	62821838	62.8218	G
SpimpSNP_chr4_63235350	A/G	4	63235350	63.2353	A
SpimpSNP_chr4_63404791	C/G	4	63404791	63.4048	C
SpimpSNP_chr4_63594102	T/C	4	63594102	63.5941	T
SpimpSNP_chr4_63750873	G/A	4	63750873	63.7509	G
SpimpSNP_chr4_64652412	C/A	4	64652412	64.6524	C
SpimpSNP_chr4_64652413	C/T	4	64652413	64.6524	C
SpimpSNP_chr4_64652414	A/G	4	64652414	64.6524	A
SpimpSNP_chr4_64979085	C/T	4	64979085	64.9791	C
SpimpSNP_chr4_66230475	A/T	4	66230475	66.2305	A
SpimpSNP_chr5_141731	C/T	5	141731	0.141731	C
SpimpSNP_chr5_309423	C/T	5	309423	0.309423	C
SpimpSNP_chr5_1543408	T/C	5	1543408	1.54341	T
SpimpSNP_chr5_1549640	G/T	5	1549640	1.54964	G
SpimpSNP_chr5_1620956	G/A	5	1620956	1.62096	G
SpimpSNP_chr5_1925681	G/A	5	1925681	1.92568	G
SpimpSNP_chr5_2023155	A/C	5	2023155	2.02316	A
SpimpSNP_chr5_2622867	T/C	5	2622867	2.62287	T
SpimpSNP_chr5_3026776	T/G	5	3026776	3.02678	T
SpimpSNP_chr5_3111486	A/G	5	3111486	3.11149	A
SpimpSNP_chr5_3141980	C/A	5	3141980	3.14198	C
SpimpSNP_chr5_3978089	T/G	5	3978089	3.97809	T
SpimpSNP_chr5_3978119	A/G	5	3978119	3.97812	A
SpimpSNP_chr5_4211378	A/T	5	4211378	4.21138	A
SpimpSNP_chr5_4448270	T/C	5	4448270	4.44827	T
SpimpSNP_chr5_4634401	A/G	5	4634401	4.6344	A
SpimpSNP_chr5_4760075	T/A	5	4760075	4.76007	T
SpimpSNP_chr5_4862970	A/G	5	4862970	4.86297	A
SpimpSNP_chr5_4872051	A/T	5	4872051	4.87205	A
SpimpSNP_chr5_4974087	A/C	5	4974087	4.97409	A
SpimpSNP_chr5_4988914	G/C	5	4988914	4.98891	G
SpimpSNP_chr5_5182121	A/G	5	5182121	5.18212	A
SpimpSNP_chr5_5274106	C/T	5	5274106	5.27411	C
SpimpSNP_chr5_5354118	C/A	5	5354118	5.35412	C
SpimpSNP_chr5_5462890	G/T	5	5462890	5.46289	G
SpimpSNP_chr5_5844926	C/T	5	5844926	5.84493	C
SpimpSNP_chr5_5914104	T/C	5	5914104	5.9141	T
SpimpSNP_chr5_5914146	G/A	5	5914146	5.91415	G
SpimpSNP_chr5_6260481	A/G	5	6260481	6.26048	A
SpimpSNP_chr5_6297455	C/T	5	6297455	6.29746	C
SpimpSNP_chr5_6303347	G/T	5	6303347	6.30335	G
SpimpSNP_chr5_6310802	T/C	5	6310802	6.3108	T
SpimpSNP_chr5_6441090	G/A	5	6441090	6.44109	G
SpimpSNP_chr5_6443168	T/A	5	6443168	6.44317	T
SpimpSNP_chr5_6727667	T/C	5	6727667	6.72767	T
SpimpSNP_chr5_6979880	T/C	5	6979880	6.97988	T
SpimpSNP_chr5_6979881	C/T	5	6979881	6.97988	C
SpimpSNP_chr5_7018906	A/G	5	7018906	7.01891	A
SpimpSNP_chr5_7252821	G/T	5	7252821	7.25282	G
SpimpSNP_chr5_7320350	T/C	5	7320350	7.32035	T
SpimpSNP_chr5_7898482	T/A	5	7898482	7.89848	T
SpimpSNP_chr5_7964360	G/T	5	7964360	7.96436	G
SpimpSNP_chr5_8117135	T/C	5	8117135	8.11713	T
SpimpSNP_chr5_8117157	G/A	5	8117157	8.11716	G
SpimpSNP_chr5_9363272	T/G	5	9363272	9.36327	T
SpimpSNP_chr5_9645756	A/G	5	9645756	9.64576	A
SpimpSNP_chr5_10063742	T/G	5	10063742	10.0637	T
SpimpSNP_chr5_10063743	T/G	5	10063743	10.0637	T
SpimpSNP_chr5_10065472	C/T	5	10065472	10.0655	C
SpimpSNP_chr5_10270159	T/C	5	10270159	10.2702	T
SpimpSNP_chr5_11342373	C/T	5	11342373	11.3424	C
SpimpSNP_chr5_11778088	T/A	5	11778088	11.7781	T
SpimpSNP_chr5_11778089	T/A	5	11778089	11.7781	T
SpimpSNP_chr5_11778091	C/G	5	11778091	11.7781	C
SpimpSNP_chr5_12455441	A/G	5	12455441	12.4554	A
SpimpSNP_chr5_12513509	G/C	5	12513509	12.5135	G
SpimpSNP_chr5_12552013	T/G	5	12552013	12.552	T
SpimpSNP_chr5_12552030	A/C	5	12552030	12.552	A
SpimpSNP_chr5_12822456	G/C	5	12822456	12.8225	G
SpimpSNP_chr5_12822463	T/A	5	12822463	12.8225	T
SpimpSNP_chr5_13516613	A/G	5	13516613	13.5166	A
SpimpSNP_chr5_13516679	T/G	5	13516679	13.5167	T
SpimpSNP_chr5_13516682	T/A	5	13516682	13.5167	T
SpimpSNP_chr5_13612608	A/G	5	13612608	13.6126	A
SpimpSNP_chr5_13618687	A/T	5	13618687	13.6187	A
SpimpSNP_chr5_13618723	C/A	5	13618723	13.6187	C
SpimpSNP_chr5_13673535	G/T	5	13673535	13.6735	G
SpimpSNP_chr5_13673557	A/C	5	13673557	13.6736	A
SpimpSNP_chr5_13882426	A/G	5	13882426	13.8824	A
SpimpSNP_chr5_13882433	A/T	5	13882433	13.8824	A
SpimpSNP_chr5_13882435	G/A	5	13882435	13.8824	G
SpimpSNP_chr5_13935609	T/C	5	13935609	13.9356	T
SpimpSNP_chr5_14691589	G/T	5	14691589	14.6916	G
SpimpSNP_chr5_14818285	G/A	5	14818285	14.8183	G
SpimpSNP_chr5_14818311	G/T	5	14818311	14.8183	G
SpimpSNP_chr5_15262827	A/G	5	15262827	15.2628	A
SpimpSNP_chr5_15262905	A/G	5	15262905	15.2629	A
SpimpSNP_chr5_15262926	C/G	5	15262926	15.2629	C
SpimpSNP_chr5_15479716	C/A	5	15479716	15.4797	C
SpimpSNP_chr5_15479727	C/T	5	15479727	15.4797	C
SpimpSNP_chr5_15479748	C/A	5	15479748	15.4797	C
SpimpSNP_chr5_15653618	C/T	5	15653618	15.6536	C
SpimpSNP_chr5_15653627	T/C	5	15653627	15.6536	T
SpimpSNP_chr5_15653628	G/A	5	15653628	15.6536	G
SpimpSNP_chr5_15653634	T/G	5	15653634	15.6536	T
SpimpSNP_chr5_15655943	A/T	5	15655943	15.6559	A
SpimpSNP_chr5_15656087	C/T	5	15656087	15.6561	C
SpimpSNP_chr5_15899599	C/T	5	15899599	15.8996	C
SpimpSNP_chr5_15899615	C/G	5	15899615	15.8996	C
SpimpSNP_chr5_15899623	G/A	5	15899623	15.8996	G
SpimpSNP_chr5_15899738	A/G	5	15899738	15.8997	A
SpimpSNP_chr5_15899746	G/A	5	15899746	15.8997	G
SpimpSNP_chr5_15911874	C/T	5	15911874	15.9119	C
SpimpSNP_chr5_15911901	T/G	5	15911901	15.9119	T
SpimpSNP_chr5_15954471	G/A	5	15954471	15.9545	G
SpimpSNP_chr5_15954479	A/C	5	15954479	15.9545	A
SpimpSNP_chr5_16183879	T/G	5	16183879	16.1839	T
SpimpSNP_chr5_16239377	G/A	5	16239377	16.2394	G
SpimpSNP_chr5_16239396	C/T	5	16239396	16.2394	C
SpimpSNP_chr5_16421627	G/A	5	16421627	16.4216	G
SpimpSNP_chr5_16455000	C/T	5	16455000	16.455	C
SpimpSNP_chr5_16455048	G/C	5	16455048	16.455	G
SpimpSNP_chr5_16761629	A/G	5	16761629	16.7616	A
SpimpSNP_chr5_16761668	T/C	5	16761668	16.7617	T
SpimpSNP_chr5_16805788	T/C	5	16805788	16.8058	T
SpimpSNP_chr5_16805807	T/A	5	16805807	16.8058	T
SpimpSNP_chr5_16809202	C/T	5	16809202	16.8092	C
SpimpSNP_chr5_16820289	T/C	5	16820289	16.8203	T
SpimpSNP_chr5_16995145	C/G	5	16995145	16.9951	C
SpimpSNP_chr5_16995150	A/G	5	16995150	16.9951	A
SpimpSNP_chr5_17047340	A/C	5	17047340	17.0473	A
SpimpSNP_chr5_17068269	A/T	5	17068269	17.0683	A
SpimpSNP_chr5_17068272	T/G	5	17068272	17.0683	T
SpimpSNP_chr5_17068295	A/G	5	17068295	17.0683	A
SpimpSNP_chr5_17169254	G/T	5	17169254	17.1693	G
SpimpSNP_chr5_17338815	G/A	5	17338815	17.3388	G
SpimpSNP_chr5_17415449	C/A	5	17415449	17.4154	C
SpimpSNP_chr5_17468612	A/G	5	17468612	17.4686	A
SpimpSNP_chr5_17468638	C/T	5	17468638	17.4686	C
SpimpSNP_chr5_17468664	T/G	5	17468664	17.4687	T
SpimpSNP_chr5_17503605	A/G	5	17503605	17.5036	A
SpimpSNP_chr5_17515062	T/C	5	17515062	17.5151	T
SpimpSNP_chr5_17515073	A/G	5	17515073	17.5151	A
SpimpSNP_chr5_18048719	T/A	5	18048719	18.0487	T
SpimpSNP_chr5_18229050	T/C	5	18229050	18.2291	T
SpimpSNP_chr5_18731135	G/A	5	18731135	18.7311	G
SpimpSNP_chr5_18850855	T/G	5	18850855	18.8509	T
SpimpSNP_chr5_19091549	G/A	5	19091549	19.0915	G
SpimpSNP_chr5_19103174	C/A	5	19103174	19.1032	C
SpimpSNP_chr5_19425732	T/A	5	19425732	19.4257	T
SpimpSNP_chr5_19425736	C/T	5	19425736	19.4257	C
SpimpSNP_chr5_19474116	A/G	5	19474116	19.4741	A
SpimpSNP_chr5_19695163	T/C	5	19695163	19.6952	T
SpimpSNP_chr5_19709242	G/T	5	19709242	19.7092	G
SpimpSNP_chr5_19897948	A/G	5	19897948	19.8979	A
SpimpSNP_chr5_19973584	T/C	5	19973584	19.9736	T
SpimpSNP_chr5_20055060	C/T	5	20055060	20.0551	C
SpimpSNP_chr5_20116535	A/G	5	20116535	20.1165	A
SpimpSNP_chr5_20541891	T/C	5	20541891	20.5419	T
SpimpSNP_chr5_20701306	A/C	5	20701306	20.7013	A
SpimpSNP_chr5_20865708	A/G	5	20865708	20.8657	A
SpimpSNP_chr5_20865723	A/G	5	20865723	20.8657	A
SpimpSNP_chr5_21042817	G/A	5	21042817	21.0428	G
SpimpSNP_chr5_21042853	C/T	5	21042853	21.0429	C
SpimpSNP_chr5_21094747	A/G	5	21094747	21.0947	A
SpimpSNP_chr5_21094754	C/T	5	21094754	21.0948	C
SpimpSNP_chr5_21161968	A/G	5	21161968	21.162	A
SpimpSNP_chr5_21161984	C/A	5	21161984	21.162	C
SpimpSNP_chr5_21815595	A/T	5	21815595	21.8156	A
SpimpSNP_chr5_22516550	G/A	5	22516550	22.5165	G
SpimpSNP_chr5_23535968	T/C	5	23535968	23.536	T
SpimpSNP_chr5_23751750	A/G	5	23751750	23.7518	A
SpimpSNP_chr5_24202917	A/C	5	24202917	24.2029	A
SpimpSNP_chr5_24499727	C/T	5	24499727	24.4997	C
SpimpSNP_chr5_24499729	A/G	5	24499729	24.4997	A
SpimpSNP_chr5_24893689	C/G	5	24893689	24.8937	C
SpimpSNP_chr5_24893690	T/C	5	24893690	24.8937	T
SpimpSNP_chr5_24893695	C/G	5	24893695	24.8937	C
SpimpSNP_chr5_25387135	G/A	5	25387135	25.3871	G
SpimpSNP_chr5_25387155	A/G	5	25387155	25.3872	A
SpimpSNP_chr5_25531151	T/C	5	25531151	25.5312	T
SpimpSNP_chr5_25531199	A/T	5	25531199	25.5312	A
SpimpSNP_chr5_25854249	A/T	5	25854249	25.8542	A
SpimpSNP_chr5_25874362	G/T	5	25874362	25.8744	G
SpimpSNP_chr5_25879230	G/T	5	25879230	25.8792	G
SpimpSNP_chr5_26302738	T/C	5	26302738	26.3027	T
SpimpSNP_chr5_26394421	A/G	5	26394421	26.3944	A
SpimpSNP_chr5_26394422	A/C	5	26394422	26.3944	A
SpimpSNP_chr5_26563901	A/C	5	26563901	26.5639	A
SpimpSNP_chr5_26563931	T/A	5	26563931	26.5639	T
SpimpSNP_chr5_26893729	G/C	5	26893729	26.8937	G
SpimpSNP_chr5_26906858	A/G	5	26906858	26.9069	A
SpimpSNP_chr5_27522869	C/T	5	27522869	27.5229	C
SpimpSNP_chr5_27622318	A/T	5	27622318	27.6223	A
SpimpSNP_chr5_27640682	A/C	5	27640682	27.6407	A
SpimpSNP_chr5_27640689	A/T	5	27640689	27.6407	A
SpimpSNP_chr5_27640715	A/C	5	27640715	27.6407	A
SpimpSNP_chr5_27640779	T/C	5	27640779	27.6408	T
SpimpSNP_chr5_27696074	A/G	5	27696074	27.6961	A
SpimpSNP_chr5_27696082	C/A	5	27696082	27.6961	C
SpimpSNP_chr5_27791623	A/G	5	27791623	27.7916	A
SpimpSNP_chr5_27791662	T/C	5	27791662	27.7917	T
SpimpSNP_chr5_27819409	G/C	5	27819409	27.8194	G
SpimpSNP_chr5_28081388	A/C	5	28081388	28.0814	A
SpimpSNP_chr5_28296554	T/A	5	28296554	28.2966	T
SpimpSNP_chr5_28473823	T/A	5	28473823	28.4738	T
SpimpSNP_chr5_28514491	T/C	5	28514491	28.5145	T
SpimpSNP_chr5_28577012	A/G	5	28577012	28.577	A
SpimpSNP_chr5_28757630	T/G	5	28757630	28.7576	T
SpimpSNP_chr5_28785853	T/A	5	28785853	28.7859	T
SpimpSNP_chr5_28986612	C/T	5	28986612	28.9866	C
SpimpSNP_chr5_29127724	A/C	5	29127724	29.1277	A
SpimpSNP_chr5_29243796	A/G	5	29243796	29.2438	A
SpimpSNP_chr5_29663358	T/A	5	29663358	29.6634	T
SpimpSNP_chr5_29671153	T/A	5	29671153	29.6712	T
SpimpSNP_chr5_29897217	T/G	5	29897217	29.8972	T
SpimpSNP_chr5_29897248	T/G	5	29897248	29.8972	T
SpimpSNP_chr5_30335719	T/C	5	30335719	30.3357	T
SpimpSNP_chr5_30336332	G/T	5	30336332	30.3363	G
SpimpSNP_chr5_30513448	T/A	5	30513448	30.5134	T
SpimpSNP_chr5_30600277	C/T	5	30600277	30.6003	C
SpimpSNP_chr5_30768707	C/T	5	30768707	30.7687	C
SpimpSNP_chr5_30903259	A/G	5	30903259	30.9033	A
SpimpSNP_chr5_31956121	T/G	5	31956121	31.9561	T
SpimpSNP_chr5_31956130	G/A	5	31956130	31.9561	G
SpimpSNP_chr5_31956141	A/G	5	31956141	31.9561	A
SpimpSNP_chr5_32271943	A/C	5	32271943	32.2719	A
SpimpSNP_chr5_32357522	A/C	5	32357522	32.3575	A
SpimpSNP_chr5_32391775	G/A	5	32391775	32.3918	G
SpimpSNP_chr5_32615673	T/A	5	32615673	32.6157	T
SpimpSNP_chr5_32712688	T/C	5	32712688	32.7127	T
SpimpSNP_chr5_32712696	T/A	5	32712696	32.7127	T
SpimpSNP_chr5_32712706	A/T	5	32712706	32.7127	A
SpimpSNP_chr5_33045454	G/A	5	33045454	33.0455	G
SpimpSNP_chr5_33045542	T/G	5	33045542	33.0455	T
SpimpSNP_chr5_33610064	G/C	5	33610064	33.6101	G
SpimpSNP_chr5_34028584	T/C	5	34028584	34.0286	T
SpimpSNP_chr5_34028599	T/G	5	34028599	34.0286	T
SpimpSNP_chr5_34370985	A/G	5	34370985	34.371	A
SpimpSNP_chr5_34371008	A/C	5	34371008	34.371	A
SpimpSNP_chr5_34450455	G/C	5	34450455	34.4505	G
SpimpSNP_chr5_34450458	T/C	5	34450458	34.4505	T
SpimpSNP_chr5_34520513	G/C	5	34520513	34.5205	G
SpimpSNP_chr5_34520543	T/C	5	34520543	34.5205	T
SpimpSNP_chr5_34520552	C/T	5	34520552	34.5206	C
SpimpSNP_chr5_34520561	G/C	5	34520561	34.5206	G
SpimpSNP_chr5_34520562	T/G	5	34520562	34.5206	T
SpimpSNP_chr5_34912930	T/A	5	34912930	34.9129	T
SpimpSNP_chr5_35677660	C/A	5	35677660	35.6777	C
SpimpSNP_chr5_36216582	A/G	5	36216582	36.2166	A
SpimpSNP_chr5_36216630	A/C	5	36216630	36.2166	A
SpimpSNP_chr5_36381367	A/C	5	36381367	36.3814	A
SpimpSNP_chr5_36404814	T/C	5	36404814	36.4048	T
SpimpSNP_chr5_36404821	A/G	5	36404821	36.4048	A
SpimpSNP_chr5_36404841	T/A	5	36404841	36.4048	T
SpimpSNP_chr5_36840124	A/T	5	36840124	36.8401	A
SpimpSNP_chr5_37275721	G/A	5	37275721	37.2757	G
SpimpSNP_chr5_37368972	A/T	5	37368972	37.369	A
SpimpSNP_chr5_37369010	G/T	5	37369010	37.369	G
SpimpSNP_chr5_37466127	C/T	5	37466127	37.4661	C
SpimpSNP_chr5_37802302	T/C	5	37802302	37.8023	T
SpimpSNP_chr5_37802307	G/T	5	37802307	37.8023	G
SpimpSNP_chr5_37802331	T/G	5	37802331	37.8023	T
SpimpSNP_chr5_37941253	A/G	5	37941253	37.9413	A
SpimpSNP_chr5_37941281	A/G	5	37941281	37.9413	A
SpimpSNP_chr5_38006645	A/G	5	38006645	38.0066	A
SpimpSNP_chr5_38045478	A/C	5	38045478	38.0455	A
SpimpSNP_chr5_38045480	C/A	5	38045480	38.0455	C
SpimpSNP_chr5_38045511	A/G	5	38045511	38.0455	A
SpimpSNP_chr5_38079110	T/C	5	38079110	38.0791	T
SpimpSNP_chr5_38149609	C/T	5	38149609	38.1496	C
SpimpSNP_chr5_38257011	C/T	5	38257011	38.257	C
SpimpSNP_chr5_38521553	A/G	5	38521553	38.5216	A
SpimpSNP_chr5_38543143	G/T	5	38543143	38.5431	G
SpimpSNP_chr5_38644410	C/T	5	38644410	38.6444	C
SpimpSNP_chr5_38737001	G/A	5	38737001	38.737	G
SpimpSNP_chr5_38955096	A/G	5	38955096	38.9551	A
SpimpSNP_chr5_38955146	C/A	5	38955146	38.9551	C
SpimpSNP_chr5_38955170	G/T	5	38955170	38.9552	G
SpimpSNP_chr5_38955182	C/T	5	38955182	38.9552	C
SpimpSNP_chr5_39212734	G/A	5	39212734	39.2127	G
SpimpSNP_chr5_39212776	T/C	5	39212776	39.2128	T
SpimpSNP_chr5_39257762	T/G	5	39257762	39.2578	T
SpimpSNP_chr5_39257838	G/A	5	39257838	39.2578	G
SpimpSNP_chr5_39257870	A/G	5	39257870	39.2579	A
SpimpSNP_chr5_39584875	A/C	5	39584875	39.5849	A
SpimpSNP_chr5_39651305	A/C	5	39651305	39.6513	A
SpimpSNP_chr5_40389667	A/T	5	40389667	40.3897	A
SpimpSNP_chr5_41006970	G/A	5	41006970	41.007	G
SpimpSNP_chr5_41399507	T/C	5	41399507	41.3995	T
SpimpSNP_chr5_41954501	T/C	5	41954501	41.9545	T
SpimpSNP_chr5_41954503	C/T	5	41954503	41.9545	C
SpimpSNP_chr5_42012928	A/G	5	42012928	42.0129	A
SpimpSNP_chr5_42012947	T/G	5	42012947	42.0129	T
SpimpSNP_chr5_42047219	G/A	5	42047219	42.0472	G
SpimpSNP_chr5_42047238	G/A	5	42047238	42.0472	G
SpimpSNP_chr5_43725555	C/T	5	43725555	43.7256	C
SpimpSNP_chr5_44209706	C/T	5	44209706	44.2097	C
SpimpSNP_chr5_44209721	A/C	5	44209721	44.2097	A
SpimpSNP_chr5_44214996	G/T	5	44214996	44.215	G
SpimpSNP_chr5_44215052	T/C	5	44215052	44.2151	T
SpimpSNP_chr5_44280118	G/A	5	44280118	44.2801	G
SpimpSNP_chr5_44280129	A/G	5	44280129	44.2801	A
SpimpSNP_chr5_44280133	A/T	5	44280133	44.2801	A
SpimpSNP_chr5_44280136	C/A	5	44280136	44.2801	C
SpimpSNP_chr5_44280815	A/G	5	44280815	44.2808	A
SpimpSNP_chr5_44280816	A/G	5	44280816	44.2808	A
SpimpSNP_chr5_44280832	T/C	5	44280832	44.2808	T
SpimpSNP_chr5_44550843	G/C	5	44550843	44.5508	G
SpimpSNP_chr5_44550846	G/C	5	44550846	44.5508	G
SpimpSNP_chr5_44550885	G/A	5	44550885	44.5509	G
SpimpSNP_chr5_44581949	G/C	5	44581949	44.5819	G
SpimpSNP_chr5_44581985	C/G	5	44581985	44.582	C
SpimpSNP_chr5_44581999	G/C	5	44581999	44.582	G
SpimpSNP_chr5_44811949	G/T	5	44811949	44.8119	G
SpimpSNP_chr5_44811976	T/C	5	44811976	44.812	T
SpimpSNP_chr5_45197592	C/G	5	45197592	45.1976	C
SpimpSNP_chr5_45323353	G/C	5	45323353	45.3234	G
SpimpSNP_chr5_46341323	C/A	5	46341323	46.3413	C
SpimpSNP_chr5_46455095	T/A	5	46455095	46.4551	T
SpimpSNP_chr5_46550164	T/C	5	46550164	46.5502	T
SpimpSNP_chr5_46568098	G/C	5	46568098	46.5681	G
SpimpSNP_chr5_46568108	T/C	5	46568108	46.5681	T
SpimpSNP_chr5_46575635	A/T	5	46575635	46.5756	A
SpimpSNP_chr5_46575661	A/C	5	46575661	46.5757	A
SpimpSNP_chr5_46632798	G/T	5	46632798	46.6328	G
SpimpSNP_chr5_46632802	A/T	5	46632802	46.6328	A
SpimpSNP_chr5_46988511	C/T	5	46988511	46.9885	C
SpimpSNP_chr5_46988533	T/C	5	46988533	46.9885	T
SpimpSNP_chr5_46988540	A/G	5	46988540	46.9885	A
SpimpSNP_chr5_46988550	A/G	5	46988550	46.9885	A
SpimpSNP_chr5_47406270	A/T	5	47406270	47.4063	A
SpimpSNP_chr5_47406297	C/T	5	47406297	47.4063	C
SpimpSNP_chr5_47406428	A/C	5	47406428	47.4064	A
SpimpSNP_chr5_47575284	C/T	5	47575284	47.5753	C
SpimpSNP_chr5_47575291	T/C	5	47575291	47.5753	T
SpimpSNP_chr5_48497081	T/A	5	48497081	48.4971	T
SpimpSNP_chr5_48754270	C/T	5	48754270	48.7543	C
SpimpSNP_chr5_48754357	C/G	5	48754357	48.7544	C
SpimpSNP_chr5_48812683	A/C	5	48812683	48.8127	A
SpimpSNP_chr5_48812847	C/T	5	48812847	48.8128	C
SpimpSNP_chr5_48850231	C/A	5	48850231	48.8502	C
SpimpSNP_chr5_48850240	A/G	5	48850240	48.8502	A
SpimpSNP_chr5_49413121	G/T	5	49413121	49.4131	G
SpimpSNP_chr5_49778306	C/A	5	49778306	49.7783	C
SpimpSNP_chr5_49778315	T/C	5	49778315	49.7783	T
SpimpSNP_chr5_49778352	G/T	5	49778352	49.7784	G
SpimpSNP_chr5_49778425	T/G	5	49778425	49.7784	T
SpimpSNP_chr5_49778427	T/C	5	49778427	49.7784	T
SpimpSNP_chr5_49790075	G/A	5	49790075	49.7901	G
SpimpSNP_chr5_50011644	C/A	5	50011644	50.0116	C
SpimpSNP_chr5_50011657	C/A	5	50011657	50.0117	C
SpimpSNP_chr5_50152595	A/C	5	50152595	50.1526	A
SpimpSNP_chr5_50171105	T/C	5	50171105	50.1711	T
SpimpSNP_chr5_50171107	G/A	5	50171107	50.1711	G
SpimpSNP_chr5_50577514	G/T	5	50577514	50.5775	G
SpimpSNP_chr5_50721768	G/A	5	50721768	50.7218	G
SpimpSNP_chr5_50803285	A/G	5	50803285	50.8033	A
SpimpSNP_chr5_51316512	G/C	5	51316512	51.3165	G
SpimpSNP_chr5_52531574	C/T	5	52531574	52.5316	C
SpimpSNP_chr5_52531625	T/C	5	52531625	52.5316	T
SpimpSNP_chr5_53045333	C/T	5	53045333	53.0453	C
SpimpSNP_chr5_53979010	G/T	5	53979010	53.979	G
SpimpSNP_chr5_54079864	T/C	5	54079864	54.0799	T
SpimpSNP_chr5_54454418	A/T	5	54454418	54.4544	A
SpimpSNP_chr5_54508813	A/G	5	54508813	54.5088	A
SpimpSNP_chr5_54643299	C/G	5	54643299	54.6433	C
SpimpSNP_chr5_54751881	T/G	5	54751881	54.7519	T
SpimpSNP_chr5_54751901	C/T	5	54751901	54.7519	C
SpimpSNP_chr5_55007411	C/A	5	55007411	55.0074	C
SpimpSNP_chr5_56318998	A/G	5	56318998	56.319	A
SpimpSNP_chr5_56319004	A/G	5	56319004	56.319	A
SpimpSNP_chr5_56411000	A/C	5	56411000	56.411	A
SpimpSNP_chr5_56439058	C/A	5	56439058	56.4391	C
SpimpSNP_chr5_56555162	A/G	5	56555162	56.5552	A
SpimpSNP_chr5_57092685	C/G	5	57092685	57.0927	C
SpimpSNP_chr5_57276365	G/A	5	57276365	57.2764	G
SpimpSNP_chr5_57276382	C/T	5	57276382	57.2764	C
SpimpSNP_chr5_57570911	C/T	5	57570911	57.5709	C
SpimpSNP_chr5_57570946	G/A	5	57570946	57.5709	G
SpimpSNP_chr5_57888158	T/C	5	57888158	57.8882	T
SpimpSNP_chr5_58064181	A/T	5	58064181	58.0642	A
SpimpSNP_chr5_58366637	C/T	5	58366637	58.3666	C
SpimpSNP_chr5_58772811	C/T	5	58772811	58.7728	C
SpimpSNP_chr5_58819008	T/A	5	58819008	58.819	T
SpimpSNP_chr5_58900306	T/C	5	58900306	58.9003	T
SpimpSNP_chr5_59013495	T/C	5	59013495	59.0135	T
SpimpSNP_chr5_59181386	T/C	5	59181386	59.1814	T
SpimpSNP_chr5_59586835	C/G	5	59586835	59.5868	C
SpimpSNP_chr5_59586855	A/T	5	59586855	59.5869	A
SpimpSNP_chr5_59785667	A/T	5	59785667	59.7857	A
SpimpSNP_chr5_59785668	A/C	5	59785668	59.7857	A
SpimpSNP_chr5_59923202	C/T	5	59923202	59.9232	C
SpimpSNP_chr5_60629895	A/G	5	60629895	60.6299	A
SpimpSNP_chr5_60884764	G/C	5	60884764	60.8848	C
SpimpSNP_chr5_60998762	C/T	5	60998762	60.9988	T
SpimpSNP_chr5_61066186	A/G	5	61066186	61.0662	A
SpimpSNP_chr5_61183830	C/T	5	61183830	61.1838	C
SpimpSNP_chr5_61194235	C/T	5	61194235	61.1942	C
SpimpSNP_chr5_61229903	A/G	5	61229903	61.2299	G
SpimpSNP_chr5_61358774	C/A	5	61358774	61.3588	C
SpimpSNP_chr5_61495774	T/G	5	61495774	61.4958	T
SpimpSNP_chr5_61575364	T/C	5	61575364	61.5754	T
SpimpSNP_chr5_61934088	T/G	5	61934088	61.9341	T
SpimpSNP_chr5_62313608	G/T	5	62313608	62.3136	G
SpimpSNP_chr5_62421060	T/C	5	62421060	62.4211	T
SpimpSNP_chr5_62581768	A/G	5	62581768	62.5818	A
SpimpSNP_chr5_62581782	G/T	5	62581782	62.5818	G
SpimpSNP_chr5_62635341	T/C	5	62635341	62.6353	T
SpimpSNP_chr5_62635371	T/C	5	62635371	62.6354	T
SpimpSNP_chr5_62636586	T/C	5	62636586	62.6366	T
SpimpSNP_chr5_62730307	T/A	5	62730307	62.7303	T
SpimpSNP_chr5_62851710	A/T	5	62851710	62.8517	A
SpimpSNP_chr5_62909596	A/G	5	62909596	62.9096	A
SpimpSNP_chr5_62909597	G/C	5	62909597	62.9096	G
SpimpSNP_chr5_63038538	G/A	5	63038538	63.0385	G
SpimpSNP_chr5_63167238	G/T	5	63167238	63.1672	G
SpimpSNP_chr5_63194692	G/A	5	63194692	63.1947	G
SpimpSNP_chr5_63241844	A/G	5	63241844	63.2418	A
SpimpSNP_chr5_63319704	G/A	5	63319704	63.3197	G
SpimpSNP_chr5_63515234	A/G	5	63515234	63.5152	A
SpimpSNP_chr5_63515271	G/A	5	63515271	63.5153	G
SpimpSNP_chr5_63515273	T/A	5	63515273	63.5153	T
SpimpSNP_chr5_63515418	A/G	5	63515418	63.5154	A
SpimpSNP_chr5_63620805	C/G	5	63620805	63.6208	C
SpimpSNP_chr5_63876198	T/C	5	63876198	63.8762	T
SpimpSNP_chr5_63924399	C/T	5	63924399	63.9244	C
SpimpSNP_chr5_64021217	C/T	5	64021217	64.0212	C
SpimpSNP_chr5_64021240	T/G	5	64021240	64.0212	T
SpimpSNP_chr5_64318680	C/A	5	64318680	64.3187	C
SpimpSNP_chr5_64320859	A/G	5	64320859	64.3209	A
SpimpSNP_chr5_64369962	C/T	5	64369962	64.37	C
SpimpSNP_chr5_64429977	C/G	5	64429977	64.43	C
SpimpSNP_chr5_64565365	C/T	5	64565365	64.5654	C
SpimpSNP_chr5_64565422	G/A	5	64565422	64.5654	G
SpimpSNP_chr5_64673390	T/G	5	64673390	64.6734	T
SpimpSNP_chr5_64673481	G/T	5	64673481	64.6735	G
SpimpSNP_chr5_64712197	G/A	5	64712197	64.7122	G
SpimpSNP_chr5_64912814	C/A	5	64912814	64.9128	C
SpimpSNP_chr5_64914994	C/T	5	64914994	64.915	C
SpimpSNP_chr5_64915241	A/C	5	64915241	64.9152	A
SpimpSNP_chr5_64915250	C/T	5	64915250	64.9153	C
SpimpSNP_chr5_64915276	T/C	5	64915276	64.9153	T
SpimpSNP_chr5_64915849	G/A	5	64915849	64.9158	G
SpimpSNP_chr5_65071304	A/G	5	65071304	65.0713	A
SpimpSNP_chr5_65211047	T/C	5	65211047	65.211	T
SpimpSNP_chr5_65226721	C/T	5	65226721	65.2267	C
SpimpSNP_chr5_65231382	T/A	5	65231382	65.2314	T
SpimpSNP_chr5_65248522	C/T	5	65248522	65.2485	C
SpimpSNP_chr5_65317719	C/G	5	65317719	65.3177	C
SpimpSNP_chr5_65317727	G/A	5	65317727	65.3177	G
SpimpSNP_chr5_65317802	T/G	5	65317802	65.3178	T
SpimpSNP_chr5_65317803	G/A	5	65317803	65.3178	G
SpimpSNP_chr5_65317818	A/C	5	65317818	65.3178	A
SpimpSNP_chr5_65317820	G/A	5	65317820	65.3178	G
SpimpSNP_chr5_65317841	A/G	5	65317841	65.3178	A
SpimpSNP_chr5_65317846	T/A	5	65317846	65.3178	T
SpimpSNP_chr5_65552398	T/C	5	65552398	65.5524	T
SpimpSNP_chr5_65655490	A/G	5	65655490	65.6555	A
SpimpSNP_chr5_65678317	T/C	5	65678317	65.6783	T
SpimpSNP_chr5_65691161	C/G	5	65691161	65.6912	C
SpimpSNP_chr5_65779480	C/T	5	65779480	65.7795	C
SpimpSNP_chr6_819852	G/A	6	819852	0.819852	G
SpimpSNP_chr6_990746	T/A	6	990746	0.990746	T
SpimpSNP_chr6_1049505	G/A	6	1049505	1.0495	G
SpimpSNP_chr6_1238263	A/G	6	1238263	1.23826	A
SpimpSNP_chr6_1275802	T/C	6	1275802	1.2758	T
SpimpSNP_chr6_1358027	G/A	6	1358027	1.35803	G
SpimpSNP_chr6_1393165	A/T	6	1393165	1.39316	A
SpimpSNP_chr6_1393313	C/G	6	1393313	1.39331	C
SpimpSNP_chr6_1487421	G/T	6	1487421	1.48742	G
SpimpSNP_chr6_1490732	T/A	6	1490732	1.49073	T
SpimpSNP_chr6_1490788	T/C	6	1490788	1.49079	T
SpimpSNP_chr6_1891320	T/G	6	1891320	1.89132	T
SpimpSNP_chr6_1936380	T/C	6	1936380	1.93638	T
SpimpSNP_chr6_1936411	G/A	6	1936411	1.93641	G
SpimpSNP_chr6_1936452	T/C	6	1936452	1.93645	T
SpimpSNP_chr6_1956790	T/C	6	1956790	1.95679	T
SpimpSNP_chr6_2139618	C/A	6	2139618	2.13962	C
SpimpSNP_chr6_2139627	G/A	6	2139627	2.13963	G
SpimpSNP_chr6_2161868	A/T	6	2161868	2.16187	A
SpimpSNP_chr6_2218532	C/G	6	2218532	2.21853	C
SpimpSNP_chr6_2218540	C/T	6	2218540	2.21854	C
SpimpSNP_chr6_2218541	G/T	6	2218541	2.21854	G
SpimpSNP_chr6_2218547	T/C	6	2218547	2.21855	T
SpimpSNP_chr6_2402525	G/T	6	2402525	2.40252	G
SpimpSNP_chr6_2402672	A/G	6	2402672	2.40267	A
SpimpSNP_chr6_2465211	A/T	6	2465211	2.46521	A
SpimpSNP_chr6_2619449	T/A	6	2619449	2.61945	T
SpimpSNP_chr6_3203590	G/A	6	3203590	3.20359	G
SpimpSNP_chr6_3638087	G/A	6	3638087	3.63809	G
SpimpSNP_chr6_3934760	T/C	6	3934760	3.93476	T
SpimpSNP_chr6_4191715	T/A	6	4191715	4.19172	T
SpimpSNP_chr6_4373613	G/A	6	4373613	4.37361	G
SpimpSNP_chr6_4972983	C/T	6	4972983	4.97298	C
SpimpSNP_chr6_5015438	T/C	6	5015438	5.01544	T
SpimpSNP_chr6_5042562	C/A	6	5042562	5.04256	C
SpimpSNP_chr6_5048620	T/A	6	5048620	5.04862	T
SpimpSNP_chr6_5048671	T/C	6	5048671	5.04867	T
SpimpSNP_chr6_5426710	C/G	6	5426710	5.42671	C
SpimpSNP_chr6_6137736	C/A	6	6137736	6.13774	C
SpimpSNP_chr6_6971967	G/A	6	6971967	6.97197	G
SpimpSNP_chr6_8559487	A/G	6	8559487	8.55949	A
SpimpSNP_chr6_8593632	G/T	6	8593632	8.59363	G
SpimpSNP_chr6_8601058	T/A	6	8601058	8.60106	T
SpimpSNP_chr6_10947448	C/A	6	10947448	10.9474	C
SpimpSNP_chr6_10947929	T/C	6	10947929	10.9479	T
SpimpSNP_chr6_10947955	T/G	6	10947955	10.948	T
SpimpSNP_chr6_10947971	C/T	6	10947971	10.948	C
SpimpSNP_chr6_10947984	T/C	6	10947984	10.948	T
SpimpSNP_chr6_10951235	G/A	6	10951235	10.9512	G
SpimpSNP_chr6_10951259	G/A	6	10951259	10.9513	G
SpimpSNP_chr6_10951263	C/A	6	10951263	10.9513	C
SpimpSNP_chr6_10951265	A/T	6	10951265	10.9513	A
SpimpSNP_chr6_10951288	C/T	6	10951288	10.9513	C
SpimpSNP_chr6_10982234	C/A	6	10982234	10.9822	C
SpimpSNP_chr6_10982261	T/G	6	10982261	10.9823	T
SpimpSNP_chr6_10989683	A/G	6	10989683	10.9897	A
SpimpSNP_chr6_11012341	T/C	6	11012341	11.0123	T
SpimpSNP_chr6_11012349	G/A	6	11012349	11.0123	G
SpimpSNP_chr6_11024122	A/C	6	11024122	11.0241	A
SpimpSNP_chr6_11024130	C/T	6	11024130	11.0241	C
SpimpSNP_chr6_11024148	A/G	6	11024148	11.0241	A
SpimpSNP_chr6_11033165	T/C	6	11033165	11.0332	T
SpimpSNP_chr6_11036880	A/G	6	11036880	11.0369	G
SpimpSNP_chr6_11036899	C/T	6	11036899	11.0369	C
SpimpSNP_chr6_11038696	G/A	6	11038696	11.0387	G
SpimpSNP_chr6_11038697	C/A	6	11038697	11.0387	C
SpimpSNP_chr6_11038704	T/C	6	11038704	11.0387	T
SpimpSNP_chr6_11038709	G/A	6	11038709	11.0387	G
SpimpSNP_chr6_11042061	T/C	6	11042061	11.0421	T
SpimpSNP_chr6_11042072	T/C	6	11042072	11.0421	T
SpimpSNP_chr6_11043051	C/A	6	11043051	11.0431	C
SpimpSNP_chr6_11051069	T/C	6	11051069	11.0511	T
SpimpSNP_chr6_11092225	A/G	6	11092225	11.0922	A
SpimpSNP_chr6_11108550	G/T	6	11108550	11.1085	G
SpimpSNP_chr6_11108561	A/C	6	11108561	11.1086	A
SpimpSNP_chr6_11108562	A/C	6	11108562	11.1086	A
SpimpSNP_chr6_11125587	A/G	6	11125587	11.1256	A
SpimpSNP_chr6_11125589	T/C	6	11125589	11.1256	T
SpimpSNP_chr6_11126644	G/A	6	11126644	11.1266	G
SpimpSNP_chr6_11143227	T/C	6	11143227	11.1432	C
SpimpSNP_chr6_11168340	G/T	6	11168340	11.1683	G
SpimpSNP_chr6_11182996	A/G	6	11182996	11.183	A
SpimpSNP_chr6_11183015	A/G	6	11183015	11.183	A
SpimpSNP_chr6_11198012	G/A	6	11198012	11.198	G
SpimpSNP_chr6_11198174	T/C	6	11198174	11.1982	T
SpimpSNP_chr6_11198176	A/G	6	11198176	11.1982	A
SpimpSNP_chr6_11232970	C/T	6	11232970	11.233	C
SpimpSNP_chr6_11240535	T/G	6	11240535	11.2405	T
SpimpSNP_chr6_11287329	G/C	6	11287329	11.2873	G
SpimpSNP_chr6_11549187	A/T	6	11549187	11.5492	A
SpimpSNP_chr6_11549188	C/T	6	11549188	11.5492	C
SpimpSNP_chr6_11550516	A/G	6	11550516	11.5505	A
SpimpSNP_chr6_11579325	C/G	6	11579325	11.5793	T
SpimpSNP_chr6_11579326	A/G	6	11579326	11.5793	A
SpimpSNP_chr6_11579342	T/C	6	11579342	11.5793	T
SpimpSNP_chr6_11579344	A/G	6	11579344	11.5793	A
SpimpSNP_chr6_11579364	C/T	6	11579364	11.5794	T
SpimpSNP_chr6_11579366	A/T	6	11579366	11.5794	A
SpimpSNP_chr6_11579375	A/G	6	11579375	11.5794	G
SpimpSNP_chr6_11579376	G/T	6	11579376	11.5794	G
SpimpSNP_chr6_11584224	G/A	6	11584224	11.5842	G
SpimpSNP_chr6_11584229	T/C	6	11584229	11.5842	T
SpimpSNP_chr6_11584268	T/G	6	11584268	11.5843	T
SpimpSNP_chr6_11584515	A/G	6	11584515	11.5845	A
SpimpSNP_chr6_11584916	C/G	6	11584916	11.5849	C
SpimpSNP_chr6_11591597	C/T	6	11591597	11.5916	C
SpimpSNP_chr6_11591620	T/G	6	11591620	11.5916	T
SpimpSNP_chr6_11591622	A/G	6	11591622	11.5916	A
SpimpSNP_chr6_11607977	G/A	6	11607977	11.608	G
SpimpSNP_chr6_12270030	G/C	6	12270030	12.27	G
SpimpSNP_chr6_12270069	C/A	6	12270069	12.2701	C
SpimpSNP_chr6_12279112	T/C	6	12279112	12.2791	C
SpimpSNP_chr6_12279134	G/T	6	12279134	12.2791	T
SpimpSNP_chr6_12286292	A/G	6	12286292	12.2863	A
SpimpSNP_chr6_12286305	G/A	6	12286305	12.2863	G
SpimpSNP_chr6_12286331	G/T	6	12286331	12.2863	G
SpimpSNP_chr6_12294209	A/G	6	12294209	12.2942	A
SpimpSNP_chr6_12294211	A/G	6	12294211	12.2942	A
SpimpSNP_chr6_12383557	C/T	6	12383557	12.3836	C
SpimpSNP_chr6_12383572	A/G	6	12383572	12.3836	A
SpimpSNP_chr6_12383921	C/G	6	12383921	12.3839	C
SpimpSNP_chr6_12386090	A/C	6	12386090	12.3861	A
SpimpSNP_chr6_12386096	T/C	6	12386096	12.3861	T
SpimpSNP_chr6_12398431	G/T	6	12398431	12.3984	G
SpimpSNP_chr6_12398439	A/C	6	12398439	12.3984	A
SpimpSNP_chr6_12407956	G/A	6	12407956	12.408	G
SpimpSNP_chr6_12431905	G/A	6	12431905	12.4319	G
SpimpSNP_chr6_12435508	G/A	6	12435508	12.4355	G
SpimpSNP_chr6_12437581	A/G	6	12437581	12.4376	A
SpimpSNP_chr6_12458031	C/T	6	12458031	12.458	C
SpimpSNP_chr6_12471330	G/A	6	12471330	12.4713	G
SpimpSNP_chr6_12474173	C/T	6	12474173	12.4742	C
SpimpSNP_chr6_12484185	G/A	6	12484185	12.4842	G
SpimpSNP_chr6_12484212	A/T	6	12484212	12.4842	A
SpimpSNP_chr6_12484216	A/T	6	12484216	12.4842	A
SpimpSNP_chr6_12489207	A/G	6	12489207	12.4892	A
SpimpSNP_chr6_12506717	A/T	6	12506717	12.5067	A
SpimpSNP_chr6_12515253	C/T	6	12515253	12.5153	C
SpimpSNP_chr6_12524609	T/C	6	12524609	12.5246	T
SpimpSNP_chr6_12529612	G/A	6	12529612	12.5296	G
SpimpSNP_chr6_12540714	C/T	6	12540714	12.5407	C
SpimpSNP_chr6_12553114	T/G	6	12553114	12.5531	T
SpimpSNP_chr6_12561604	G/C	6	12561604	12.5616	G
SpimpSNP_chr6_12561605	A/C	6	12561605	12.5616	A
SpimpSNP_chr6_12566080	C/G	6	12566080	12.5661	C
SpimpSNP_chr6_12571145	A/G	6	12571145	12.5711	A
SpimpSNP_chr6_12583851	A/G	6	12583851	12.5839	A
SpimpSNP_chr6_12588294	G/T	6	12588294	12.5883	G
SpimpSNP_chr6_12592269	A/C	6	12592269	12.5923	A
SpimpSNP_chr6_12596221	T/C	6	12596221	12.5962	T
SpimpSNP_chr6_12596296	A/C	6	12596296	12.5963	A
SpimpSNP_chr6_12596313	G/A	6	12596313	12.5963	G
SpimpSNP_chr6_12596342	A/G	6	12596342	12.5963	A
SpimpSNP_chr6_12606432	C/A	6	12606432	12.6064	C
SpimpSNP_chr6_12606444	A/G	6	12606444	12.6064	A
SpimpSNP_chr6_12606598	T/G	6	12606598	12.6066	T
SpimpSNP_chr6_12631290	C/T	6	12631290	12.6313	C
SpimpSNP_chr6_12642037	T/A	6	12642037	12.642	T
SpimpSNP_chr6_12654557	T/G	6	12654557	12.6546	T
SpimpSNP_chr6_12654594	A/C	6	12654594	12.6546	A
SpimpSNP_chr6_12656295	C/A	6	12656295	12.6563	C
SpimpSNP_chr6_12656320	C/T	6	12656320	12.6563	C
SpimpSNP_chr6_12663560	A/G	6	12663560	12.6636	A
SpimpSNP_chr6_12671142	C/G	6	12671142	12.6711	C
SpimpSNP_chr6_12674188	A/C	6	12674188	12.6742	A
SpimpSNP_chr6_12674193	C/T	6	12674193	12.6742	C
SpimpSNP_chr6_12674197	G/A	6	12674197	12.6742	G
SpimpSNP_chr6_12674203	T/C	6	12674203	12.6742	T
SpimpSNP_chr6_12674207	T/G	6	12674207	12.6742	T
SpimpSNP_chr6_12685366	G/T	6	12685366	12.6854	G
SpimpSNP_chr6_12692023	G/T	6	12692023	12.692	G
SpimpSNP_chr6_12692427	C/T	6	12692427	12.6924	C
SpimpSNP_chr6_12695726	A/G	6	12695726	12.6957	A
SpimpSNP_chr6_12695818	G/A	6	12695818	12.6958	G
SpimpSNP_chr6_12695869	A/T	6	12695869	12.6959	A
SpimpSNP_chr6_12695879	C/T	6	12695879	12.6959	C
SpimpSNP_chr6_12696005	T/G	6	12696005	12.696	T
SpimpSNP_chr6_12698938	A/G	6	12698938	12.6989	A
SpimpSNP_chr6_12705040	C/A	6	12705040	12.705	C
SpimpSNP_chr6_12705056	A/G	6	12705056	12.7051	A
SpimpSNP_chr6_12717423	A/G	6	12717423	12.7174	A
SpimpSNP_chr6_12719749	G/A	6	12719749	12.7197	G
SpimpSNP_chr6_12724626	C/T	6	12724626	12.7246	C
SpimpSNP_chr6_12727597	G/A	6	12727597	12.7276	G
SpimpSNP_chr6_12727701	C/T	6	12727701	12.7277	C
SpimpSNP_chr6_12729267	C/T	6	12729267	12.7293	C
SpimpSNP_chr6_12732569	A/C	6	12732569	12.7326	A
SpimpSNP_chr6_12737725	G/A	6	12737725	12.7377	G
SpimpSNP_chr6_12737726	T/C	6	12737726	12.7377	T
SpimpSNP_chr6_12755757	G/A	6	12755757	12.7558	G
SpimpSNP_chr6_12755797	G/T	6	12755797	12.7558	G
SpimpSNP_chr6_12757217	C/T	6	12757217	12.7572	C
SpimpSNP_chr6_12769006	A/G	6	12769006	12.769	A
SpimpSNP_chr6_12787372	A/G	6	12787372	12.7874	A
SpimpSNP_chr6_12791492	G/C	6	12791492	12.7915	G
SpimpSNP_chr6_12791512	C/T	6	12791512	12.7915	C
SpimpSNP_chr6_12797237	G/A	6	12797237	12.7972	G
SpimpSNP_chr6_12851001	T/C	6	12851001	12.851	T
SpimpSNP_chr6_12851792	T/C	6	12851792	12.8518	T
SpimpSNP_chr6_12851944	A/G	6	12851944	12.8519	A
SpimpSNP_chr6_12858472	G/A	6	12858472	12.8585	G
SpimpSNP_chr6_12871782	C/A	6	12871782	12.8718	C
SpimpSNP_chr6_12873768	G/A	6	12873768	12.8738	G
SpimpSNP_chr6_12873793	T/C	6	12873793	12.8738	T
SpimpSNP_chr6_12894552	C/T	6	12894552	12.8946	C
SpimpSNP_chr6_12899295	T/C	6	12899295	12.8993	T
SpimpSNP_chr6_12899299	A/T	6	12899299	12.8993	A
SpimpSNP_chr6_12899307	G/T	6	12899307	12.8993	G
SpimpSNP_chr6_12899326	T/C	6	12899326	12.8993	T
SpimpSNP_chr6_12899327	G/A	6	12899327	12.8993	G
SpimpSNP_chr6_12930191	G/A	6	12930191	12.9302	G
SpimpSNP_chr6_12932048	C/T	6	12932048	12.932	C
SpimpSNP_chr6_12932056	G/A	6	12932056	12.9321	G
SpimpSNP_chr6_12932065	T/G	6	12932065	12.9321	T
SpimpSNP_chr6_12932093	C/T	6	12932093	12.9321	C
SpimpSNP_chr6_12935089	C/T	6	12935089	12.9351	C
SpimpSNP_chr6_12941824	C/G	6	12941824	12.9418	C
SpimpSNP_chr6_12943959	T/C	6	12943959	12.944	T
SpimpSNP_chr6_12943977	T/C	6	12943977	12.944	T
SpimpSNP_chr6_12958400	G/T	6	12958400	12.9584	G
SpimpSNP_chr6_12959085	C/G	6	12959085	12.9591	C
SpimpSNP_chr6_12959191	A/G	6	12959191	12.9592	A
SpimpSNP_chr6_12962736	T/G	6	12962736	12.9627	T
SpimpSNP_chr6_12962739	T/C	6	12962739	12.9627	T
SpimpSNP_chr6_12983593	G/A	6	12983593	12.9836	G
SpimpSNP_chr6_12983611	A/C	6	12983611	12.9836	A
SpimpSNP_chr6_12997511	T/C	6	12997511	12.9975	T
SpimpSNP_chr6_12997549	C/T	6	12997549	12.9975	C
SpimpSNP_chr6_12997628	C/T	6	12997628	12.9976	C
SpimpSNP_chr6_12997642	C/T	6	12997642	12.9976	C
SpimpSNP_chr6_12997721	G/T	6	12997721	12.9977	G
SpimpSNP_chr6_13012674	G/A	6	13012674	13.0127	G
SpimpSNP_chr6_13044202	C/A	6	13044202	13.0442	C
SpimpSNP_chr6_13045962	T/C	6	13045962	13.046	T
SpimpSNP_chr6_15327393	T/C	6	15327393	15.3274	T
SpimpSNP_chr6_15327435	A/G	6	15327435	15.3274	A
SpimpSNP_chr6_15415098	G/T	6	15415098	15.4151	G
SpimpSNP_chr6_16237931	A/G	6	16237931	16.2379	A
SpimpSNP_chr6_17022537	T/G	6	17022537	17.0225	T
SpimpSNP_chr6_17710731	T/G	6	17710731	17.7107	T
SpimpSNP_chr6_17805889	A/G	6	17805889	17.8059	A
SpimpSNP_chr6_18869825	G/A	6	18869825	18.8698	G
SpimpSNP_chr6_18900538	A/G	6	18900538	18.9005	A
SpimpSNP_chr6_19440382	T/G	6	19440382	19.4404	T
SpimpSNP_chr6_19440406	G/A	6	19440406	19.4404	G
SpimpSNP_chr6_19582317	G/A	6	19582317	19.5823	G
SpimpSNP_chr6_20127114	G/A	6	20127114	20.1271	G
SpimpSNP_chr6_20127124	G/A	6	20127124	20.1271	G
SpimpSNP_chr6_20127137	G/T	6	20127137	20.1271	G
SpimpSNP_chr6_20127142	C/T	6	20127142	20.1271	C
SpimpSNP_chr6_20127146	C/G	6	20127146	20.1271	C
SpimpSNP_chr6_20127148	C/T	6	20127148	20.1271	C
SpimpSNP_chr6_20128510	G/A	6	20128510	20.1285	G
SpimpSNP_chr6_20998145	G/T	6	20998145	20.9981	G
SpimpSNP_chr6_21522465	G/A	6	21522465	21.5225	G
SpimpSNP_chr6_21522487	A/C	6	21522487	21.5225	A
SpimpSNP_chr6_21618870	G/A	6	21618870	21.6189	G
SpimpSNP_chr6_22379678	T/C	6	22379678	22.3797	T
SpimpSNP_chr6_22491792	C/T	6	22491792	22.4918	C
SpimpSNP_chr6_23671779	T/C	6	23671779	23.6718	T
SpimpSNP_chr6_24172844	G/A	6	24172844	24.1728	G
SpimpSNP_chr6_24313334	C/T	6	24313334	24.3133	C
SpimpSNP_chr6_24889074	G/A	6	24889074	24.8891	G
SpimpSNP_chr6_25194332	G/A	6	25194332	25.1943	G
SpimpSNP_chr6_25468051	T/A	6	25468051	25.4681	T
SpimpSNP_chr6_25474323	T/C	6	25474323	25.4743	T
SpimpSNP_chr6_26751940	G/A	6	26751940	26.7519	G
SpimpSNP_chr6_27069493	A/G	6	27069493	27.0695	A
SpimpSNP_chr6_27635431	G/T	6	27635431	27.6354	G
SpimpSNP_chr6_27640236	T/G	6	27640236	27.6402	T
SpimpSNP_chr6_27742871	G/A	6	27742871	27.7429	G
SpimpSNP_chr6_27742884	A/G	6	27742884	27.7429	A
SpimpSNP_chr6_27817635	A/G	6	27817635	27.8176	A
SpimpSNP_chr6_28658484	C/A	6	28658484	28.6585	C
SpimpSNP_chr6_28965747	C/T	6	28965747	28.9657	C
SpimpSNP_chr6_29341915	C/G	6	29341915	29.3419	C
SpimpSNP_chr6_29979165	G/T	6	29979165	29.9792	G
SpimpSNP_chr6_29979216	C/T	6	29979216	29.9792	C
SpimpSNP_chr6_30238271	C/G	6	30238271	30.2383	C
SpimpSNP_chr6_30399172	G/T	6	30399172	30.3992	G
SpimpSNP_chr6_31009885	T/C	6	31009885	31.0099	T
SpimpSNP_chr6_31757419	G/C	6	31757419	31.7574	G
SpimpSNP_chr6_32258648	C/T	6	32258648	32.2586	C
SpimpSNP_chr6_32506388	A/C	6	32506388	32.5064	A
SpimpSNP_chr6_32661030	T/C	6	32661030	32.661	T
SpimpSNP_chr6_33654547	G/C	6	33654547	33.6545	G
SpimpSNP_chr6_33654577	C/T	6	33654577	33.6546	C
SpimpSNP_chr6_34141065	C/A	6	34141065	34.1411	C
SpimpSNP_chr6_34141138	G/C	6	34141138	34.1411	G
SpimpSNP_chr6_34435497	G/A	6	34435497	34.4355	G
SpimpSNP_chr6_34435625	G/A	6	34435625	34.4356	G
SpimpSNP_chr6_34435800	A/T	6	34435800	34.4358	A
SpimpSNP_chr6_34553272	A/T	6	34553272	34.5533	A
SpimpSNP_chr6_34553282	G/T	6	34553282	34.5533	G
SpimpSNP_chr6_34765939	T/C	6	34765939	34.7659	T
SpimpSNP_chr6_34766045	T/C	6	34766045	34.766	T
SpimpSNP_chr6_35565953	G/A	6	35565953	35.566	G
SpimpSNP_chr6_35884723	G/A	6	35884723	35.8847	G
SpimpSNP_chr6_35885090	G/T	6	35885090	35.8851	G
SpimpSNP_chr6_36069346	C/T	6	36069346	36.0693	C
SpimpSNP_chr6_36322511	T/C	6	36322511	36.3225	T
SpimpSNP_chr6_36410755	C/T	6	36410755	36.4108	C
SpimpSNP_chr6_37040119	A/C	6	37040119	37.0401	A
SpimpSNP_chr6_37302438	T/G	6	37302438	37.3024	T
SpimpSNP_chr6_37302575	C/A	6	37302575	37.3026	C
SpimpSNP_chr6_37590498	G/A	6	37590498	37.5905	G
SpimpSNP_chr6_37656214	T/G	6	37656214	37.6562	T
SpimpSNP_chr6_38095328	A/T	6	38095328	38.0953	A
SpimpSNP_chr6_39121711	T/A	6	39121711	39.1217	T
SpimpSNP_chr6_39409582	A/C	6	39409582	39.4096	A
SpimpSNP_chr6_39548118	C/T	6	39548118	39.5481	C
SpimpSNP_chr6_39548188	T/C	6	39548188	39.5482	T
SpimpSNP_chr6_39912962	G/T	6	39912962	39.913	G
SpimpSNP_chr6_39912971	G/A	6	39912971	39.913	G
SpimpSNP_chr6_40545256	T/C	6	40545256	40.5453	C
SpimpSNP_chr6_41045698	A/G	6	41045698	41.0457	A
SpimpSNP_chr6_41432877	T/C	6	41432877	41.4329	T
SpimpSNP_chr6_41450519	T/C	6	41450519	41.4505	T
SpimpSNP_chr6_41669665	G/A	6	41669665	41.6697	G
SpimpSNP_chr6_41725253	C/T	6	41725253	41.7253	C
SpimpSNP_chr6_41775085	G/A	6	41775085	41.7751	G
SpimpSNP_chr6_41869170	G/A	6	41869170	41.8692	G
SpimpSNP_chr6_42069086	G/T	6	42069086	42.0691	G
SpimpSNP_chr6_42216779	T/C	6	42216779	42.2168	T
SpimpSNP_chr6_42388501	T/C	6	42388501	42.3885	T
SpimpSNP_chr6_42560355	G/A	6	42560355	42.5604	G
SpimpSNP_chr6_42668181	G/C	6	42668181	42.6682	G
SpimpSNP_chr6_42734420	T/C	6	42734420	42.7344	T
SpimpSNP_chr6_42741640	T/C	6	42741640	42.7416	T
SpimpSNP_chr6_42876065	T/G	6	42876065	42.8761	T
SpimpSNP_chr6_42876082	A/G	6	42876082	42.8761	A
SpimpSNP_chr6_43079748	C/T	6	43079748	43.0797	C
SpimpSNP_chr6_43125376	T/C	6	43125376	43.1254	T
SpimpSNP_chr6_43125377	T/G	6	43125377	43.1254	T
SpimpSNP_chr6_43125401	C/A	6	43125401	43.1254	C
SpimpSNP_chr6_43125411	A/C	6	43125411	43.1254	A
SpimpSNP_chr6_43129420	C/T	6	43129420	43.1294	C
SpimpSNP_chr6_43190132	G/A	6	43190132	43.1901	G
SpimpSNP_chr6_43234101	T/C	6	43234101	43.2341	T
SpimpSNP_chr6_43240703	G/A	6	43240703	43.2407	G
SpimpSNP_chr6_43254908	A/G	6	43254908	43.2549	A
SpimpSNP_chr6_43259360	A/C	6	43259360	43.2594	A
SpimpSNP_chr6_43297940	G/A	6	43297940	43.2979	G
SpimpSNP_chr6_43305629	T/A	6	43305629	43.3056	T
SpimpSNP_chr6_43396582	C/T	6	43396582	43.3966	C
SpimpSNP_chr6_43396596	T/C	6	43396596	43.3966	T
SpimpSNP_chr6_43401478	G/A	6	43401478	43.4015	G
SpimpSNP_chr6_43443417	A/G	6	43443417	43.4434	A
SpimpSNP_chr6_43443421	T/C	6	43443421	43.4434	T
SpimpSNP_chr6_43443680	A/G	6	43443680	43.4437	A
SpimpSNP_chr6_43507082	C/T	6	43507082	43.5071	C
SpimpSNP_chr6_43507127	A/T	6	43507127	43.5071	A
SpimpSNP_chr6_43517211	C/T	6	43517211	43.5172	C
SpimpSNP_chr6_43641790	G/T	6	43641790	43.6418	G
SpimpSNP_chr6_43654235	T/G	6	43654235	43.6542	T
SpimpSNP_chr6_43660210	A/G	6	43660210	43.6602	A
SpimpSNP_chr6_43660291	G/A	6	43660291	43.6603	G
SpimpSNP_chr6_43660309	C/T	6	43660309	43.6603	C
SpimpSNP_chr6_43660312	A/G	6	43660312	43.6603	A
SpimpSNP_chr6_43797230	T/A	6	43797230	43.7972	T
SpimpSNP_chr6_43813675	A/G	6	43813675	43.8137	A
SpimpSNP_chr6_43976905	T/C	6	43976905	43.9769	T
SpimpSNP_chr6_43976914	T/C	6	43976914	43.9769	T
SpimpSNP_chr6_44098985	G/A	6	44098985	44.099	G
SpimpSNP_chr6_44212928	A/G	6	44212928	44.2129	A
SpimpSNP_chr6_44213207	A/G	6	44213207	44.2132	A
SpimpSNP_chr6_44292889	G/A	6	44292889	44.2929	G
SpimpSNP_chr6_44296741	A/G	6	44296741	44.2967	A
SpimpSNP_chr6_44398996	G/T	6	44398996	44.399	G
SpimpSNP_chr6_44423633	A/G	6	44423633	44.4236	A
SpimpSNP_chr6_44425493	T/A	6	44425493	44.4255	T
SpimpSNP_chr6_44486613	G/A	6	44486613	44.4866	G
SpimpSNP_chr6_44763218	A/G	6	44763218	44.7632	A
SpimpSNP_chr6_45177637	G/T	6	45177637	45.1776	G
SpimpSNP_chr6_46601140	C/T	6	46601140	46.6011	C
SpimpSNP_chr6_46815418	G/A	6	46815418	46.8154	G
SpimpSNP_chr6_47241157	A/G	6	47241157	47.2412	A
SpimpSNP_chr6_47431013	A/T	6	47431013	47.431	A
SpimpSNP_chr6_48840014	G/T	6	48840014	48.84	G
SpimpSNP_chr6_49236083	T/C	6	49236083	49.2361	C
SpimpSNP_chr6_49322885	T/C	6	49322885	49.3229	T
SpimpSNP_chr6_49544327	G/A	6	49544327	49.5443	G
SpimpSNP_chr7_239345	G/T	7	239345	0.239345	G
SpimpSNP_chr7_241746	T/C	7	241746	0.241746	T
SpimpSNP_chr7_250810	C/G	7	250810	0.25081	C
SpimpSNP_chr7_582924	C/G	7	582924	0.582924	C
SpimpSNP_chr7_1171958	G/A	7	1171958	1.17196	G
SpimpSNP_chr7_1516756	A/G	7	1516756	1.51676	A
SpimpSNP_chr7_1897378	G/A	7	1897378	1.89738	G
SpimpSNP_chr7_2225851	G/A	7	2225851	2.22585	G
SpimpSNP_chr7_2225863	C/A	7	2225863	2.22586	C
SpimpSNP_chr7_5944627	C/T	7	5944627	5.94463	C
SpimpSNP_chr7_5944636	T/A	7	5944636	5.94464	T
SpimpSNP_chr7_5944666	T/G	7	5944666	5.94467	T
SpimpSNP_chr7_7932036	T/C	7	7932036	7.93204	T
SpimpSNP_chr7_9627011	G/C	7	9627011	9.62701	G
SpimpSNP_chr7_11005531	A/C	7	11005531	11.0055	A
SpimpSNP_chr7_11005561	T/C	7	11005561	11.0056	T
SpimpSNP_chr7_11676465	A/C	7	11676465	11.6765	A
SpimpSNP_chr7_11977847	T/G	7	11977847	11.9778	T
SpimpSNP_chr7_12935955	T/C	7	12935955	12.936	T
SpimpSNP_chr7_13506071	A/C	7	13506071	13.5061	A
SpimpSNP_chr7_13506073	A/T	7	13506073	13.5061	A
SpimpSNP_chr7_13506077	C/A	7	13506077	13.5061	C
SpimpSNP_chr7_13506084	A/G	7	13506084	13.5061	A
SpimpSNP_chr7_13506150	T/C	7	13506150	13.5061	T
SpimpSNP_chr7_13506163	C/T	7	13506163	13.5062	C
SpimpSNP_chr7_13507080	A/G	7	13507080	13.5071	A
SpimpSNP_chr7_13507113	T/C	7	13507113	13.5071	T
SpimpSNP_chr7_13507114	G/A	7	13507114	13.5071	G
SpimpSNP_chr7_13509646	C/A	7	13509646	13.5096	C
SpimpSNP_chr7_13509648	C/G	7	13509648	13.5096	C
SpimpSNP_chr7_13510486	C/A	7	13510486	13.5105	C
SpimpSNP_chr7_15651009	T/C	7	15651009	15.651	T
SpimpSNP_chr7_15836273	T/G	7	15836273	15.8363	T
SpimpSNP_chr7_15877959	A/G	7	15877959	15.878	A
SpimpSNP_chr7_15957618	A/G	7	15957618	15.9576	A
SpimpSNP_chr7_16550144	T/C	7	16550144	16.5501	T
SpimpSNP_chr7_17659454	T/C	7	17659454	17.6595	T
SpimpSNP_chr7_17659470	A/C	7	17659470	17.6595	A
SpimpSNP_chr7_18611405	T/C	7	18611405	18.6114	T
SpimpSNP_chr7_18611408	G/T	7	18611408	18.6114	G
SpimpSNP_chr7_18611431	G/T	7	18611431	18.6114	G
SpimpSNP_chr7_19236727	A/C	7	19236727	19.2367	A
SpimpSNP_chr7_20318458	T/G	7	20318458	20.3185	T
SpimpSNP_chr7_20318466	A/G	7	20318466	20.3185	A
SpimpSNP_chr7_20610363	C/T	7	20610363	20.6104	C
SpimpSNP_chr7_20621241	A/T	7	20621241	20.6212	A
SpimpSNP_chr7_20733940	T/G	7	20733940	20.7339	T
SpimpSNP_chr7_20733944	A/G	7	20733944	20.7339	A
SpimpSNP_chr7_20733961	A/C	7	20733961	20.734	A
SpimpSNP_chr7_21208770	G/A	7	21208770	21.2088	G
SpimpSNP_chr7_21806384	C/T	7	21806384	21.8064	C
SpimpSNP_chr7_22969398	C/G	7	22969398	22.9694	C
SpimpSNP_chr7_23874897	C/G	7	23874897	23.8749	C
SpimpSNP_chr7_23874929	T/C	7	23874929	23.8749	T
SpimpSNP_chr7_23977603	T/C	7	23977603	23.9776	T
SpimpSNP_chr7_23977604	T/C	7	23977604	23.9776	T
SpimpSNP_chr7_24439972	C/G	7	24439972	24.44	C
SpimpSNP_chr7_24711208	C/G	7	24711208	24.7112	C
SpimpSNP_chr7_24711210	A/G	7	24711210	24.7112	A
SpimpSNP_chr7_26481282	T/G	7	26481282	26.4813	T
SpimpSNP_chr7_26591700	A/G	7	26591700	26.5917	A
SpimpSNP_chr7_26591736	G/C	7	26591736	26.5917	G
SpimpSNP_chr7_27147262	C/T	7	27147262	27.1473	C
SpimpSNP_chr7_27758203	C/T	7	27758203	27.7582	C
SpimpSNP_chr7_27758209	A/G	7	27758209	27.7582	A
SpimpSNP_chr7_27758212	T/C	7	27758212	27.7582	T
SpimpSNP_chr7_28434149	G/T	7	28434149	28.4341	G
SpimpSNP_chr7_28434157	T/A	7	28434157	28.4342	T
SpimpSNP_chr7_28434174	T/C	7	28434174	28.4342	T
SpimpSNP_chr7_28933555	G/T	7	28933555	28.9336	G
SpimpSNP_chr7_28949526	G/A	7	28949526	28.9495	G
SpimpSNP_chr7_29545416	T/C	7	29545416	29.5454	T
SpimpSNP_chr7_29545465	A/G	7	29545465	29.5455	A
SpimpSNP_chr7_29545475	T/C	7	29545475	29.5455	T
SpimpSNP_chr7_29545548	G/A	7	29545548	29.5455	G
SpimpSNP_chr7_29545571	T/G	7	29545571	29.5456	T
SpimpSNP_chr7_29545572	A/G	7	29545572	29.5456	A
SpimpSNP_chr7_31041215	G/T	7	31041215	31.0412	G
SpimpSNP_chr7_31041217	T/C	7	31041217	31.0412	T
SpimpSNP_chr7_31041227	T/G	7	31041227	31.0412	T
SpimpSNP_chr7_31041228	C/A	7	31041228	31.0412	C
SpimpSNP_chr7_31041232	T/G	7	31041232	31.0412	T
SpimpSNP_chr7_31041233	T/A	7	31041233	31.0412	T
SpimpSNP_chr7_31041236	A/T	7	31041236	31.0412	A
SpimpSNP_chr7_31041243	A/G	7	31041243	31.0412	A
SpimpSNP_chr7_31041247	A/C	7	31041247	31.0412	A
SpimpSNP_chr7_31041250	G/A	7	31041250	31.0413	G
SpimpSNP_chr7_31041271	T/C	7	31041271	31.0413	T
SpimpSNP_chr7_31480645	G/C	7	31480645	31.4806	G
SpimpSNP_chr7_31553807	T/C	7	31553807	31.5538	T
SpimpSNP_chr7_31553844	A/G	7	31553844	31.5538	A
SpimpSNP_chr7_31553848	T/A	7	31553848	31.5538	T
SpimpSNP_chr7_31724182	G/T	7	31724182	31.7242	G
SpimpSNP_chr7_31724206	T/A	7	31724206	31.7242	T
SpimpSNP_chr7_32035048	T/G	7	32035048	32.035	T
SpimpSNP_chr7_32035065	G/C	7	32035065	32.0351	G
SpimpSNP_chr7_32224294	A/T	7	32224294	32.2243	A
SpimpSNP_chr7_33799287	G/C	7	33799287	33.7993	G
SpimpSNP_chr7_34463608	G/A	7	34463608	34.4636	G
SpimpSNP_chr7_34962421	T/G	7	34962421	34.9624	T
SpimpSNP_chr7_35701421	G/C	7	35701421	35.7014	G
SpimpSNP_chr7_36724660	G/A	7	36724660	36.7247	G
SpimpSNP_chr7_36724748	G/A	7	36724748	36.7247	G
SpimpSNP_chr7_36724752	G/A	7	36724752	36.7248	G
SpimpSNP_chr7_36724778	T/A	7	36724778	36.7248	T
SpimpSNP_chr7_37103604	C/A	7	37103604	37.1036	C
SpimpSNP_chr7_37103605	T/A	7	37103605	37.1036	T
SpimpSNP_chr7_37175355	T/C	7	37175355	37.1754	T
SpimpSNP_chr7_37843076	T/C	7	37843076	37.8431	T
SpimpSNP_chr7_37843101	G/T	7	37843101	37.8431	G
SpimpSNP_chr7_38424064	A/G	7	38424064	38.4241	A
SpimpSNP_chr7_39313004	T/G	7	39313004	39.313	T
SpimpSNP_chr7_39834875	C/T	7	39834875	39.8349	C
SpimpSNP_chr7_39834876	T/C	7	39834876	39.8349	T
[truncated: 1,126 more rows]
